# Supplementary material for: Unraveling the role of ZNF506 as a human PBS-pro-targeting protein for ERVP repression
Source: Nucleic Acids Res. 2023 Sep 11;51(19):10309–25. doi: 10.1093/nar/gkad731 (PMC10602909; doi:10.1093/nar/gkad731)
Supplement: gkad731_Supplemental_files [file gkad731_supplemental_files.zip]

Archive with 3 entries (3 files):
- Supplementary Table S1.xlsx
- Supplementary Table S2.xlsx
- Supplementry Figures.pdf
