# Supplementary material for: Unraveling the role of ZNF506 as a human PBS-pro-targeting protein for ERVP repression
Source: Nucleic Acids Res. 2023 Sep 11;51(19):10309–25. doi: 10.1093/nar/gkad731 (PMC10602909; doi:10.1093/nar/gkad731)
Supplement: gkad731_Supplemental_files [file gkad731_supplemental_files.zip › Supplementary Table S1.xlsx]

## Sheet: S1
PBS positions located within ERVs on the hg38 genome.
Chr	Position 1	Position 2	Score	PBS type
chr3	101351438	101351456	0	T
chr3	129902380	129902398	38	T
chr3	164059294	164059312	200	T
chr6	87183268	87183286	72	T
chr7	29685497	29685515	72	T
chr7	134234247	134234265	0	K
chr8	43415853	43415871	150	T
chr10	54715412	54715430	200	T
chr11	3537465	3537483	6	T
chr11	67656414	67656432	0	R
chr11	71417602	71417620	75	T
chr14	106663470	106663488	74	T
chr16	34511214	34511232	140	T
chr19	20473066	20473084	200	T
chr19	35051720	35051738	154	T
chr19	35213066	35213084	145	T
chrY	7699609	7699627	23	Q
chr5	95048860	95048878	0	S
chr6	28742749	28742767	0	L
chr12	8476950	8476968	44	T
chr15	89085004	89085022	0
chr18	47927376	47927394	152	T
chr19	23369077	23369095	150	T
chr19	36822650	36822668	0	W
chr2	52658422	52658440	0	G
chr4	92019100	92019118	0	E
chr4	138399710	138399728	149	E
chr5	111860041	111860059	137	E
chr6	89372242	89372260	100	E
chr6	123070228	123070246	130	E
chr8	35809332	35809350	82	E
chr8	54644301	54644319	54	E
chr10	35258167	35258185	148	E
chr12	8444024	8444042	98	E
chr12	17450159	17450177	8	E
chr12	127965616	127965634	0	T
chr19	20937944	20937962	200	E
chrY	18943486	18943504
chrY	23731353	23731371	0	E
chrX	3884356	3884374	93	E
chrX	56058166	56058184	0	G
chrX	92685091	92685109	63	E
chr1	20480587	20480605
chr1	218928355	218928373	81	E
chr17	26565849	26565867	0	E
chr2	65126800	65126818	132	E
chr2	159722702	159722720
chr2	232265753	232265771	84	E
chr3	20412477	20412495	1	E
chr3	75185517	75185535	148	E
chr3	79822261	79822279	88	E
chr3	157305537	157305555	61	E
chr4	9096467	9096485	69	H
chr4	35102357	35102375	44	E
chr4	129181604	129181622	145	E
chr5	85866501	85866519	72	E
chr5	178483272	178483290	0	P
chr6	101679869	101679887
chr7	24835053	24835071	0	M
chr7	97589500	97589518
chr8	7111140	7111158	0	W
chr8	7443546	7443564	0
chr8	7569047	7569065	0	R
chr8	7891538	7891556	0
chr8	8029445	8029463	68	E
chr8	11793851	11793869
chr8	12351732	12351750	76	E
chr8	12570505	12570523	69	E
chr9	138336186	138336204
chr10	15039173	15039191
chr10	15026392	15026410
chr10	73699596	73699614	45	E
chr10	85868666	85868684	84	E
chr11	3503206	3503224	93	E
chr11	60861168	60861186	141	E
chr11	71619297	71619315
chr11	74751428	74751446	0	E
chr11	92848229	92848247	0
chr11	101115502	101115520	5	E
chr12	8578258	8578276	0	S
chr12	21099944	21099962	0	Q
chr12	74658348	74658366	153	E
chr12	101041967	101041985	0	E
chr13	41455049	41455067	0	M
chr13	67971633	67971651	52	E
chr16	25160695	25160713	0	H
chr17	33828076	33828094	0	E
chr17	50670636	50670654
chr18	53617960	53617978	30	E
chr19	12059710	12059728
chr19	20700985	20701003	29	E
chr19	29097787	29097805	0	E
chr20	24900364	24900382	90	E
chrY	6252323	6252341
chrY	8402851	8402869	0	M
chrY	8514143	8514161	0	N
chrY	8671501	8671519	5	E
chrY	8731023	8731041	156	E
chrY	9126832	9126850	0	P
chrY	9617534	9617552	0	S
chrY	18756467	18756485	0
chrX	49005157	49005175	76	E
chrX	50081257	50081275	42	E
chrX	76514302	76514320	44	E
chrX	115040327	115040345	137	E
chrX	141353215	141353233	102	E
chrX	155206988	155207006	36	E
chr1	46797741	46797759	76	E
chr1	105010821	105010839	92	E
chr1	161380255	161380273	142	E
chr1	186891867	186891885	53	E
chr11	71451862	71451880	86	E
chr2	13673222	13673240	42	E
chr2	106602357	106602375	0	E
chr2	109140819	109140837	0	M
chr2	188375465	188375483	99	E
chr3	19531794	19531812	93	E
chr3	74874587	74874605	146	E
chr3	132022064	132022082	23	E
chr3	133739021	133739039	56	E
chr3	161770268	161770286	45	E
chr4	22601347	22601365	144	E
chr4	36907809	36907827	103	E
chr4	44830164	44830182	0	E
chr4	69441934	69441952	0	E
chr4	72504286	72504304
chr4	92280195	92280213	64	E
chr4	92967490	92967508	139	E
chr4	104145066	104145084	136	E
chr4	116871972	116871990	38	E
chr4	174020096	174020114	99	E
chr5	37786017	37786035
chr5	42813751	42813769	142	E
chr5	81569360	81569378	150	E
chr5	158793435	158793453	26	E
chr5	162746050	162746068	76	E
chr6	2317880	2317898	88	E
chr6	47602739	47602757	89	E
chr6	75178064	75178082	95	E
chr7	5068050	5068068	146	E
chr7	100437095	100437113	0	E
chr7	129218672	129218690	48	E
chr7	136953147	136953165	43	E
chr8	24093466	24093484	151	E
chr8	54291877	54291895	53	E
chr8	56618930	56618948	0	I
chr9	29377583	29377601	97	E
chr10	61493351	61493369	0	G
chr10	96144470	96144488	93	E
chr10	99321360	99321378
chr11	59876192	59876210	150	E
chr11	59953394	59953412	76	E
chr11	103443230	103443248	54	E
chr12	3539354	3539372	43	E
chr12	73218299	73218317	104	E
chr14	61588104	61588122
chr16	34855554	34855572	28	E
chr17	48497367	48497385	60	E
chr18	8913946	8913964	133	E
chr19	22545141	22545159	76	E
chr20	15966613	15966631	54	E
chrY	14274220	14274238	148	E
chrY	15394543	15394561	68	E
chrX	48712581	48712599	3	E
chrX	53540103	53540121	64	E
chrX	62629398	62629416	0	P
chrX	65445682	65445700	93	E
chrX	74869016	74869034	59	E
chrX	84200148	84200166	150	E
chrX	114779703	114779721	104	E
chr1	1353758	1353776	0	E
chr1	113369253	113369271	0	E
chr1	114912122	114912140	0	H
chr1	167832810	167832828	89	E
chr1	206288370	206288388	140	E
chr1	211860718	211860736	143	E
chr1	227784158	227784176	0
chr1	248068971	248068989	3	E
chr3	128578510	128578528	83	R
chr4	116936458	116936476	52	R
chr7	64459853	64459871	144	R
chr7	119702696	119702714
chr7	138250350	138250368	154	P
chr11	29540264	29540282	80	P
chr11	68635502	68635520	69	W
chr19	20794429	20794447	71	R
chr19	21623590	21623608	143	R
chr19	22707822	22707840	50	W
chr21	39601316	39601334	70	R
chrY	24159000	24159018	30	P
chrY	24719684	24719702	32	P
chrY	25768292	25768310	27	P
chrY	28194080	28194098	17	P
chr3	33009194	33009212	0	P
chr3	112021314	112021332	146	R
chr4	69921681	69921699	0	R
chr6	16231901	16231919	200	R
chr6	86577183	86577201	99	R
chr7	140355407	140355425	66	R
chr10	44091984	44092002	90	R
chr14	107253827	107253845	0	S
chr15	69291531	69291549	0	I
chr19	21436115	21436133	0	M
chr19	24006780	24006798	200	R
chr19	53985346	53985364
chrY	7058666	7058684
chrY	20737671	20737689
chrY	20759534	20759552	0	H
chrY	20906504	20906522
chrY	23411096	23411114	0	R
chrX	88841441	88841459	0	R
chrX	119280472	119280490	0	M
chr1	35612165	35612183	80	E
chr8	37949269	37949287	75	P
chr10	43140825	43140843	0	N
chr3	119403055	119403073	147	L
chr3	120796963	120796981	13	P
chr3	145466564	145466582	0	N
chr4	115517417	115517435	154	P
chr6	65036486	65036504	97	T
chr6	137484501	137484519	0	M
chr21	15487651	15487669	85	P
chrX	52607350	52607368	148	P
chr12	34280223	34280241	0	I
chr19	21389698	21389716	0	H
chrY	15223454	15223472	48	I
chr2	26521271	26521289	0	I
chr16	20685698	20685716
chr19	21785922	21785940
chrY	14432592	14432610	0	M
chrY	15547196	15547214
chrY	20582043	20582061	0	S
chrX	49164708	49164726
chr3	102776277	102776295
chr7	50110509	50110527	102	P
chr12	10513055	10513073
chrX	136018328	136018346	85	E
chr2	160196	160214	56	W
chr2	76099580	76099598	200	R
chr4	73798387	73798405	99	R
chr5	59955037	59955055	157	I
chr7	92107031	92107049	200	W
chr10	86290065	86290083	24	S
chr12	51305707	51305725	0	M
chr13	55628562	55628580	98	R
chr14	22705019	22705037	103	R
chr15	55604503	55604521	138	R
chr21	20132123	20132141	109	W
chr1	110400566	110400584	0	F
chr2	17522462	17522480
chr2	33882230	33882248
chr2	53984246	53984264	98	R
chr2	143665026	143665044	0	N
chr2	181097086	181097104	38	I
chr3	118561430	118561448	148	P
chr4	63837497	63837515	0	E
chr4	83395194	83395212	0	R
chr6	82047390	82047408	140	R
chr6	89129374	89129392	0	P
chr6	111452229	111452247	0
chr6	143407409	143407427
chr7	9056732	9056750	0	K
chr7	40212221	40212239	0	P
chr8	49154759	49154777	0	W
chr10	62798930	62798948	89	R
chr11	26619074	26619092
chr11	38623886	38623904	49	S
chr12	7334577	7334595	25	I
chr12	59252776	59252794	200	R
chr12	124033608	124033626	140	I
chr12	132364777	132364795	27	R
chr13	65283200	65283218	119	K
chr13	93692050	93692068	0	F
chr17	48482392	48482410	89	W
chr17	53095357	53095375	200	R
chr21	28227308	28227326	200	R
chrX	7620610	7620628
chrX	105241422	105241440	0	H
chr1	46856616	46856634	200	R
chr1	47418416	47418434	0	S
chr1	55384035	55384053	0	K
chr1	56254222	56254240	0	T
chr2	47327896	47327914	45	R
chr2	148069254	148069272	200	R
chr3	49266403	49266421	137	K
chr3	95313986	95314004	42	R
chr3	152278351	152278369	91	R
chr3	190903638	190903656	0	Q
chr4	25247671	25247689
chr4	45533827	45533845	88	R
chr4	59324492	59324510	101	R
chr4	63919042	63919060
chr4	64050716	64050734	98	R
chr4	76971333	76971351	146	W
chr4	103156662	103156680
chr5	32677769	32677787	25	R
chr5	49666519	49666537	152	W
chr5	72222297	72222315
chr5	96653433	96653451	104	R
chr5	114325949	114325967
chr5	129969518	129969536	102	W
chr5	138883358	138883376	0	W
chr5	157307313	157307331	0	W
chr6	16456481	16456499	54	T
chr6	38584685	38584703	65	P
chr6	63796215	63796233	47	P
chr6	74613869	74613887	51	R
chr6	115562447	115562465	0	S
chr6	118938966	118938984	84	R
chr6	151171003	151171021	70	R
chr7	54030501	54030519	147	R
chr7	82266643	82266661
chr8	39742727	39742745	94	W
chr8	42423209	42423227	147	R
chr8	50339786	50339804	89	R
chr8	53867691	53867709	146	R
chr8	54055634	54055652	0	T
chr8	54372370	54372388	147	W
chr8	73300735	73300753	62	P
chr8	74818733	74818751	82	P
chr9	23925497	23925515
chr10	5102313	5102331	200	R
chr10	37573834	37573852
chr10	59592345	59592363	17	W
chr10	96533327	96533345	37	R
chr10	110801469	110801487	0	R
chr11	23963181	23963199	92	R
chr11	42896706	42896724	153	W
chr11	67387647	67387665	137	R
chr11	93851723	93851741	91	R
chr11	101111514	101111532	48	R
chr12	82290667	82290685	158	P
chr12	92780914	92780932	101	P
chr12	95851616	95851634	64	P
chr12	128095134	128095152	99	P
chr13	24099309	24099327	97	T
chr13	111850984	111851002	30	R
chr15	92750888	92750906	25	T
chr17	26039442	26039460	81	P
chr17	30089639	30089657	89	R
chr19	18688368	18688386	0	P
chrY	7038380	7038398	0	P
chrY	8848488	8848506	89	R
chrY	14720198	14720216	35	W
chrY	15777823	15777841	0	Y
chrY	15739752	15739770
chrY	16000707	16000725	0	S
chrY	16270643	16270661	62	P
chrY	16708938	16708956	153	R
chrY	18183299	18183317	0	R
chrY	18284602	18284620	100	R
chrY	18524506	18524524	80	R
chrY	19465281	19465299	61	R
chrY	21293916	21293934	0	K
chrY	22173214	22173232	45	R
chrY	24932140	24932158
chrY	25083444	25083462	105	R
chrY	26565889	26565907
chrY	26717191	26717209	100	R
chrY	27245197	27245215	91	R
chrY	27396519	27396537	17	W
chrX	74398289	74398307	146	R
chrX	105430557	105430575	102	W
chrX	115375124	115375142
chr1	75210692	75210710	20	R
chr1	94843902	94843920	0	R
chr1	118768398	118768416
chr1	154644473	154644491	9	R
chr1	161220305	161220323	0	H
chr1	161443004	161443022	0	W
chr1	169631510	169631528	149	R
chr1	171274545	171274563	101	P
chr1	173337523	173337541	0	P
chr2	9042226	9042244	88	R
chr2	40899689	40899707	33	R
chr2	63549731	63549749	41	R
chr2	81263476	81263494	60	T
chr2	98437809	98437827	94	R
chr2	117040325	117040343	0	S
chr2	135568800	135568818
chr2	163923478	163923496	0	Q
chr2	184750519	184750537	56	W
chr2	218986414	218986432	88	R
chr3	17816157	17816175	143	R
chr3	20311398	20311416	153	W
chr3	34565529	34565547
chr3	44591976	44591994	15	R
chr3	51776101	51776119	0	Y
chr3	51884633	51884651	150	K
chr3	73208295	73208313	0	T
chr3	80356761	80356779	42	R
chr3	96017013	96017031	106	R
chr3	113065851	113065869	34	R
chr3	140591708	140591726	90	R
chr3	144627517	144627535	61	T
chr3	148288840	148288858	0	M
chr4	27976925	27976943	85	H
chr4	28304906	28304924	87	R
chr4	35866245	35866263	11	P
chr4	68146945	68146963	0	M
chr4	102558884	102558902	0	R
chr4	159579514	159579532	144	R
chr4	161584006	161584024	146	R
chr4	173298005	173298023	102	W
chr5	24387692	24387710	0	I
chr5	32560408	32560426	0	R
chr5	42111592	42111610
chr5	49747745	49747763	0	W
chr5	52528821	52528839	0	M
chr5	54386642	54386660	93	R
chr5	125557428	125557446
chr6	9722777	9722795	150	R
chr6	32461907	32461925	146	R
chr6	64045646	64045664	147	R
chr6	64734824	64734842	200	R
chr6	85796225	85796243	0	R
chr6	87390838	87390856	0	S
chr6	99714812	99714830	0	T
chr6	107268476	107268494	0	L
chr6	115319549	115319567	116	P
chr6	116412289	116412307	106	W
chr6	141496756	141496774	148	R
chr7	19700275	19700293	0	R
chr7	23901277	23901295	150	R
chr7	39793180	39793198	0	S
chr7	108939642	108939660	104	R
chr7	151732895	151732913	0	F
chr8	35789838	35789856	111	R
chr8	50569173	50569191	0	S
chr8	52211637	52211655	65	P
chr8	53989262	53989280	35	R
chr8	54354969	54354987	90	R
chr8	87947705	87947723
chr8	93413171	93413189	106	W
chr8	107801350	107801368	54	R
chr9	22434623	22434641	200	R
chr9	79110213	79110231	0	T
chr9	81046498	81046516
chr9	88778028	88778046
chr10	5905859	5905877	35	R
chr10	17060447	17060465
chr10	22428281	22428299	50	T
chr10	56055474	56055492	149	R
chr10	58338378	58338396	0
chr10	66544201	66544219	59	R
chr10	69449860	69449878	36	W
chr10	91166597	91166615	146	R
chr10	118262552	118262570	0
chr10	121643487	121643505	146	W
chr11	25028538	25028556	8	R
chr11	38133523	38133541	155	W
chr11	39582723	39582741	94	R
chr11	85317889	85317907	143	R
chr11	96507361	96507379	19	T
chr11	98295238	98295256	108	T
chr11	110267126	110267144	0	N
chr12	8941280	8941298	45	R
chr12	14370319	14370337	107	P
chr12	18185587	18185605
chr12	82767781	82767799	111	R
chr13	27786969	27786987	145	R
chr13	55274951	55274969	95	R
chr13	62723584	62723602	19	P
chr13	63808479	63808497	155	W
chr13	100148728	100148746	0	Q
chr13	100732563	100732581
chr13	108549737	108549755	0	S
chr14	32180742	32180760	47	W
chr15	51649879	51649897	0	S
chr16	21648321	21648339	39	R
chr17	52363972	52363990
chr18	23825223	23825241	37	P
chr19	5165644	5165662	58	P
chr19	8444330	8444348	200	R
chr19	9433627	9433645
chr19	39313853	39313871
chr20	23717023	23717041	80	R
chr21	18669664	18669682	60	P
chrY	8079969	8079987	97	R
chrY	14387022	14387040	95	R
chrY	17373710	17373728	0	T
chrY	17505171	17505189	93	R
chrY	19460154	19460172	0	L
chrY	23190537	23190555	0	R
chrY	27246046	27246064	0	S
chrX	104127745	104127763
chrX	111359531	111359549	148	R
chrX	114743867	114743885	0	S
chrX	150730950	150730968
chr1	48903932	48903950	102	W
chr1	63219765	63219783
chr1	87275095	87275113	26	R
chr1	96613591	96613609	93	R
chr1	101964991	101965009	99	P
chr1	105652019	105652037	0	S
chr1	121252266	121252284
chr1	172765035	172765053
chr1	173346319	173346337	49	W
chr1	175076440	175076458	200	R
chr1	195104550	195104568	0	R
chr1	199060756	199060774
chr3	86745488	86745506	91	R
chr3	154084802	154084820	0	M
chr8	108618914	108618932	200	R
chr10	54789695	54789713	110	R
chr12	77091107	77091125	105	R
chr17	33625552	33625570
chr3	121333563	121333581	0	K
chr4	68316322	68316340
chr5	147096020	147096038	153	W
chr7	138686303	138686321	148	W
chr11	81345613	81345631	151	R
chr17	50651556	50651574
chr18	406211	406229	0	S
chrX	49190806	49190824	0	S
chrX	49210548	49210566
chrX	49214862	49214880	0	E
chr3	119697185	119697203	110	F
chr14	21472059	21472077	143	R
chr14	71003747	71003765	92	F
chrX	79567838	79567856	156	F
chrX	140094781	140094799	0	E
chr1	120031780	120031798	53	F
chr16	19960472	19960490	92	P
chr2	81885374	81885392	66	P
chr2	132905461	132905479
chr2	153558116	153558134	70	T
chr3	11296411	11296429	45	P
chr3	14088533	14088551	104	P
chr3	16065349	16065367	58	P
chr3	48314809	48314827	74	P
chr3	54104613	54104631	85	P
chr3	87665277	87665295	28	P
chr3	110688577	110688595	38	I
chr3	120208702	120208720	58	P
chr3	166984192	166984210
chr4	99942677	99942695	0	I
chr4	108301177	108301195	47	K
chr5	63449599	63449617	36	P
chr5	154258403	154258421	24	P
chr6	27146230	27146248	59	P
chr6	120092636	120092654	57	K
chr7	12106352	12106370	41	P
chr7	85375527	85375545	21	P
chr8	5688248	5688266	55	I
chr8	39710075	39710093	0	I
chr9	6079215	6079233	0	F
chr9	26976211	26976229	110	P
chr9	66708048	66708066	41	T
chr9	69891043	69891061
chr9	72548610	72548628	65	P
chr10	82498902	82498920	0	F
chr11	23021859	23021877	155	T
chr12	10063554	10063572	21	P
chr12	39332328	39332346
chr12	78870987	78871005	77	P
chr12	114502647	114502665	46	P
chr12	127102617	127102635	146	P
chr14	19124137	19124155	3	T
chr15	34453824	34453842	106	P
chr15	82960500	82960518	57	P
chr15	84883336	84883354	143	P
chr15	85762444	85762462	145	P
chr16	30108515	30108533	0	M
chr16	72098677	72098695	0	I
chr17	75170820	75170838	42	P
chr18	15316424	15316442
chr18	27453261	27453279	114	P
chr18	33412349	33412367	151	P
chr18	41094864	41094882	154	P
chr18	44448639	44448657	0	H
chr19	9707204	9707222	90	P
chr20	772950	772968	0	P
chr20	47903624	47903642	37	P
chr21	14424617	14424635	0
chrY	21609489	21609507	0	P
chrY	21979518	21979536
chrX	72484539	72484557
chr1	31931417	31931435	82	T
chr1	46227954	46227972	111	P
chr1	52691117	52691135	108	P
chr1	102558350	102558368
chr1	173606960	173606978	7	P
chr22	22807608	22807626	0	Q
chr22	42511427	42511445	0	T
chr7	134858888	134858906
chrY	14589416	14589434	0	S
chr2	100113468	100113486	30	P
chr2	128795621	128795639	99	P
chr3	5740913	5740931	17	P
chr3	14014312	14014330	80	T
chr3	120342263	120342281	157	P
chr3	196975375	196975393	115	P
chr4	133739599	133739617	25	P
chr5	82271411	82271429	155	P
chr5	142474073	142474091	0	P
chr5	146641106	146641124	102	P
chr5	152097356	152097374
chr6	31305051	31305069	0	K
chr6	35534485	35534503	0
chr6	66883606	66883624	0	T
chr6	118895384	118895402
chr7	40187437	40187455	12	T
chr7	138135198	138135216	98	P
chr8	50007624	50007642	0	P
chr8	65677602	65677620	0	F
chr8	66045272	66045290
chr9	35461606	35461624	50	P
chr9	90659231	90659249	34	P
chr10	85885962	85885980	29	P
chr10	96758207	96758225	0	H
chr11	4475811	4475829	91	P
chr11	92994056	92994074	24	P
chr11	100621230	100621248	115	P
chr11	106093546	106093564	0	W
chr12	18325980	18325998
chr12	63809263	63809281	0	I
chr14	20442281	20442299	0
chr14	21194197	21194215	74	P
chr14	31435580	31435598	117	P
chr14	53648102	53648120	61	P
chr14	93095612	93095630	14	R
chr14	101783128	101783146	0
chr18	26942247	26942265
chr18	29561332	29561350
chr19	9737019	9737037	11	T
chr19	9820441	9820459	0	E
chr19	43821273	43821291	83	T
chr20	40223655	40223673	0	H
chr21	37476663	37476681
chrY	7052001	7052019
chrY	7260742	7260760	0	M
chrY	21332001	21332019	0
chrX	37338069	37338087	6	T
chrX	44865690	44865708	38	P
chrX	65152374	65152392	0	P
chrX	145050523	145050541	0	H
chr1	117286052	117286070	53	P
chr1	171188581	171188599	0	M
chr1	173661047	173661065	55	P
chr1	187600323	187600341	0	I
chr1	235833725	235833743	72	P
chr2	195027520	195027538	26	T
chr3	5191089	5191107	0	P
chr3	46160020	46160038	0
chr3	146051731	146051749	66	P
chr4	134876745	134876763	0	I
chr5	125250667	125250685	72	P
chr5	129885430	129885448	200	T
chr6	165479689	165479707	57	P
chr7	21547875	21547893	61	P
chr7	21595511	21595529	107	P
chr7	145755413	145755431	0	I
chr8	126999487	126999505
chr11	80908080	80908098	38	T
chrX	118018963	118018981	85	T
chr1	71968211	71968229	25	P
chr11	56718568	56718586	100	P
chr12	7742024	7742042	15
chr13	56453896	56453914	38	P
chr13	90939770	90939788	115	P
chr17	31291530	31291548	47	T
chrX	99831785	99831803	92	P
chr12	60688493	60688511	0	H
chr1	160687186	160687204	19	H
chr2	78058686	78058704	0	H
chr2	115880195	115880213	79	H
chr5	58597720	58597738	0	R
chr8	68615512	68615530	0	T
chr8	114530098	114530116	0	M
chr11	10027220	10027238	29	H
chr16	55662742	55662760	0	M
chr21	29099353	29099371	85	H
chrY	3727830	3727848
chrX	98110749	98110767	0
chr1	195701675	195701693	135	H
chr2	14062336	14062354	200	L
chr2	194952074	194952092	92	L
chr4	3058132	3058150	200	L
chr4	102590401	102590419	32	L
chr4	118518404	118518422	70	L
chr6	153739788	153739806	0	H
chr7	33214019	33214037	200	L
chr7	125098317	125098335	200	L
chr11	59168244	59168262	69	L
chr11	95348330	95348348	144	L
chr12	58051502	58051520	139	L
chr18	13700873	13700891	200	L
chrX	83964616	83964634	0	S
chr1	171202455	171202473	145	L
chr4	32324721	32324739	14	I
chr4	92698836	92698854	0	I
chr2	241797720	241797738	0	K
chr3	44382270	44382288	0	R
chrX	62492796	62492814
chr2	8018570	8018588	90	H
chr2	12710626	12710644	146	H
chr2	12767340	12767358	200	H
chr2	13309388	13309406	1	H
chr2	35031379	35031397	0	H
chr2	35015296	35015314	77	H
chr2	38313255	38313273	0	L
chr2	41605403	41605421	95	H
chr2	45267089	45267107	77	H
chr2	47818601	47818619
chr2	52253927	52253945	96	H
chr2	58345833	58345851	39	H
chr2	58541692	58541710	140	H
chr2	66471447	66471465	62	H
chr2	69676076	69676094	139	H
chr2	70848770	70848788	51	H
chr2	76806377	76806395	128	H
chr2	77316029	77316047	14	H
chr2	78192696	78192714	32	H
chr2	78985674	78985692	50	F
chr2	79278936	79278954	102	H
chr2	79444438	79444456	94	H
chr2	81106930	81106948	39	H
chr2	116946872	116946890	141	H
chr2	117888572	117888590	0	F
chr2	118036776	118036794	104	H
chr2	141184372	141184390	101	H
chr2	143252529	143252547	58	H
chr2	151812977	151812995
chr2	152165979	152165997	0	F
chr2	155724248	155724266	0	H
chr2	165152769	165152787	0	K
chr2	165316803	165316821	11	H
chr2	166572481	166572499	2	H
chr2	179921664	179921682	29	H
chr2	183909208	183909226	100	H
chr2	188430648	188430666	89	H
chr2	188539661	188539679	0	P
chr2	188898657	188898675	88	H
chr2	189039012	189039030	89	H
chr2	192995540	192995558	106	F
chr2	193783407	193783425	76	H
chr2	195000870	195000888	146	H
chr2	200044532	200044550	200	H
chr2	200112202	200112220	77	H
chr2	209943194	209943212	149	H
chr2	215955029	215955047	0	F
chr2	224957824	224957842	49	H
chr3	6439712	6439730	32	H
chr3	8219138	8219156	131	H
chr3	21014315	21014333	93	H
chr3	21235293	21235311	48	H
chr3	26206944	26206962	0	M
chr3	35921158	35921176	90	H
chr3	37247315	37247333	0	F
chr3	38117636	38117654	0	S
chr3	46434455	46434473	0	F
chr3	48766379	48766397	64	H
chr3	54673778	54673796	84	H
chr3	57339031	57339049	1	H
chr3	67094175	67094193	78	H
chr3	72072694	72072712	0	H
chr3	90132545	90132563	0	H
chr3	97963983	97964001
chr3	104164192	104164210	144	H
chr3	106646820	106646838	88	H
chr3	115829651	115829669	25	H
chr3	124476602	124476620	73	H
chr3	125582939	125582957	0	L
chr3	128560438	128560456	0	F
chr3	128679077	128679095	51	H
chr3	129778400	129778418	121	H
chr3	135942129	135942147	0	F
chr3	140924145	140924163	131	H
chr3	143516631	143516649	63	H
chr3	145274299	145274317	98	H
chr3	145428628	145428646	34	H
chr3	146072015	146072033	53	H
chr3	146081163	146081181	53	H
chr3	147869746	147869764	145	H
chr3	148132481	148132499	89	H
chr3	162430676	162430694	6	H
chr3	163625724	163625742	89	H
chr3	164065242	164065260	44	H
chr3	166547272	166547290	80	H
chr3	167140618	167140636	47	H
chr3	167149105	167149123	149	H
chr3	170395624	170395642	200	H
chr3	170406634	170406652	143	H
chr3	171294595	171294613	200	H
chr3	172878915	172878933	0	H
chr3	175545707	175545725	140	H
chr3	176044700	176044718	90	H
chr3	177925588	177925606	144	H
chr4	402699	402717	0	M
chr4	8489971	8489989	0	H
chr4	11660468	11660486	50	H
chr4	12365897	12365915	151	H
chr4	14177139	14177157	0	H
chr4	16999823	16999841	40	H
chr4	20637191	20637209	81	H
chr4	24325349	24325367	25	H
chr4	54886691	54886709	0	F
chr4	71897597	71897615	0	W
chr4	87396379	87396397	30	H
chr4	90891218	90891236	1	H
chr4	93198348	93198366	49	H
chr4	95310018	95310036	21	H
chr4	101917324	101917342	200	H
chr4	118173665	118173683	142	H
chr4	120915281	120915299	148	H
chr4	128437908	128437926	81	H
chr4	134189676	134189694	147	H
chr4	134933776	134933794	97	H
chr4	136093577	136093595	148	H
chr4	137531658	137531676
chr4	139849386	139849404	80	H
chr4	152738258	152738276	0	W
chr4	157029975	157029993	15	H
chr4	157521799	157521817	90	H
chr4	163630730	163630748	38	H
chr4	167442252	167442270	79	H
chr4	167637727	167637745	78	H
chr4	171599197	171599215	84	H
chr4	173883048	173883066	87	H
chr4	176387837	176387855	139	H
chr4	179128687	179128705	147	H
chr4	186970432	186970450	141	H
chr4	187168371	187168389	200	H
chr4	190406117	190406135	19	H
chr5	12667713	12667731	101	H
chr5	16420488	16420506	34	H
chr5	56317895	56317913	0	P
chr5	75653514	75653532	142	H
chr5	81249511	81249529	33	H
chr5	97771247	97771265
chr5	98352227	98352245	0	F
chr5	100651355	100651373	0	H
chr5	103405731	103405749	149	H
chr5	103367820	103367838	79	H
chr5	107909813	107909831
chr5	118287460	118287478	75	H
chr5	121814471	121814489	86	H
chr5	121959660	121959678	84	H
chr5	123639903	123639921	0	H
chr5	123833137	123833155	2	H
chr5	124307519	124307537	141	H
chr5	126180937	126180955	101	H
chr5	135906498	135906516	72	H
chr5	162761724	162761742	0	H
chr6	12667808	12667826	0	H
chr6	16264716	16264734	133	H
chr6	29220144	29220162	0	F
chr6	40836063	40836081	0	K
chr6	51803487	51803505	5	F
chr6	55880998	55881016	80	H
chr6	62310541	62310559	0	F
chr6	63296279	63296297	20	H
chr6	63501954	63501972	39	H
chr6	64660495	64660513	0	H
chr6	68598999	68599017	7	F
chr6	72463073	72463091	132	H
chr6	78375903	78375921	92	H
chr6	81225109	81225127	200	H
chr6	81361774	81361792	200	H
chr6	91384143	91384161	0	L
chr6	95268878	95268896	25	H
chr6	102550360	102550378	72	H
chr6	114749010	114749028	141	H
chr6	117985926	117985944	0	F
chr6	121246382	121246400	152	H
chr6	123908749	123908767	69	H
chr6	127170421	127170439	91	H
chr6	130513871	130513889	83	H
chr6	131644893	131644911	23	H
chr6	132223399	132223417	31	H
chr6	137387853	137387871	12	H
chr6	141774358	141774376	146	H
chr6	142337256	142337274	13	H
chr6	145429213	145429231	20	H
chr6	148961317	148961335	0	H
chr6	158127125	158127143	0	K
chr6	159309801	159309819	0	F
chr6	160650082	160650100	8	H
chr6	160712944	160712962	24	H
chr6	165078672	165078690	0	K
chr7	17454121	17454139	0	K
chr7	20160790	20160808	2	L
chr7	22743385	22743403	0	H
chr7	22953772	22953790	0	P
chr7	24437224	24437242	81	H
chr7	26068984	26069002	74	H
chr7	29824954	29824972	139	H
chr7	31511576	31511594	5	H
chr7	34344749	34344767	142	H
chr7	42915522	42915540	6	H
chr7	75412181	75412199	0	M
chr7	76969686	76969704	0	F
chr7	83089436	83089454	85	H
chr7	93269657	93269675	38	H
chr7	99321158	99321176	0	K
chr7	106173660	106173678	0	S
chr7	106470302	106470320	43	F
chr7	109237253	109237271	151	H
chr7	112878893	112878911	118	F
chr7	116095870	116095888
chr7	119649685	119649703	98	H
chr7	120421651	120421669
chr7	120531036	120531054	34	H
chr7	124369611	124369629	146	H
chr7	124904158	124904176	30	H
chr7	125558530	125558548	49	F
chr7	125550469	125550487	0	H
chr7	138014432	138014450	0	M
chr7	142802588	142802606	104	F
chr7	150004792	150004810	0	H
chr8	5299419	5299437	75	H
chr8	7766375	7766393	31	H
chr8	8922273	8922291	37	H
chr8	10428991	10429009	137	H
chr8	50332720	50332738	0	H
chr8	61224127	61224145	0	H
chr8	72577263	72577281	88	H
chr8	80303486	80303504	0	H
chr8	82815801	82815819	0	F
chr8	84422261	84422279	138	H
chr8	85975470	85975488	144	H
chr8	91107665	91107683	138	H
chr8	98187703	98187721	0	S
chr8	98213466	98213484	142	H
chr8	100956348	100956366	135	H
chr8	105298552	105298570	70	H
chr8	110313726	110313744	0	F
chr8	113208489	113208507	152	H
chr8	115294372	115294390	44	H
chr8	116224933	116224951	57	F
chr8	129927111	129927129	146	H
chr8	132323584	132323602	138	H
chr8	132753400	132753418	200	H
chr8	136784815	136784833	92	H
chr8	138842395	138842413	90	H
chr8	146184582	146184600	31	H
chr9	2276106	2276124	0	W
chr9	2510444	2510462	0	F
chr9	10885673	10885691	200	H
chr9	12948826	12948844	36	H
chr9	22663662	22663680	200	H
chr9	25288586	25288604	102	H
chr9	25669324	25669342	151	H
chr9	31326749	31326767	43	H
chr9	72024803	72024821	0	P
chr9	76701855	76701873	136	H
chr9	77972094	77972112	144	H
chr9	80796019	80796037	0	H
chr9	83624392	83624410	6	H
chr9	88073612	88073630	69	H
chr9	94834745	94834763	0	F
chr9	96110312	96110330	23	H
chr9	97302580	97302598	27	H
chr9	99977249	99977267	101	H
chr9	101032846	101032864	0	N
chr9	102432508	102432526	33	H
chr9	102908388	102908406	148	H
chr9	118606757	118606775	146	H
chr9	121253224	121253242	86	H
chr9	124552687	124552705	46	H
chr9	125298010	125298028	33	H
chr9	128841379	128841397	0	M
chr10	1391612	1391630	147	H
chr10	6677054	6677072	79	H
chr10	26005758	26005776	141	H
chr10	27754691	27754709	100	H
chr10	55926877	55926895	105	H
chr10	57731653	57731671	90	H
chr10	60626639	60626657	70	H
chr10	84817633	84817651	0	F
chr10	91044875	91044893	83	H
chr10	92055174	92055192	82	H
chr10	92567479	92567497	151	H
chr10	93066676	93066694	40	H
chr10	102141062	102141080	0	F
chr10	104965510	104965528	96	H
chr10	107782421	107782439	0	H
chr10	118240613	118240631	69	H
chr11	3669529	3669547	40	H
chr11	6096657	6096675	141	H
chr11	7939014	7939032	83	H
chr11	18666237	18666255
chr11	23210844	23210862	74	H
chr11	27656029	27656047	74	H
chr11	39756103	39756121	0	M
chr11	49348026	49348044	102	H
chr11	63220368	63220386	0	M
chr11	67527568	67527586	4	G
chr11	77792345	77792363	38	H
chr11	81517604	81517622	88	H
chr11	81736895	81736913	0	T
chr11	83159217	83159235	77	H
chr11	89114839	89114857	62	H
chr11	94079275	94079293	83	H
chr11	94375185	94375203	142	H
chr11	95042857	95042875	145	H
chr11	102780229	102780247	88	H
chr11	122417730	122417748	143	H
chr11	123741376	123741394	92	H
chr11	127644388	127644406	79	H
chr11	130439576	130439594	82	H
chr11	133497099	133497117	200	H
chr12	8957879	8957897	131	H
chr12	10490771	10490789	99	H
chr12	11620504	11620522	102	H
chr12	13418053	13418071	140	H
chr12	17179868	17179886	89	H
chr12	18349089	18349107	0	T
chr12	23663545	23663563	0	W
chr12	25316518	25316536	42	H
chr12	29293060	29293078	200	H
chr12	30209439	30209457	29	H
chr12	34418964	34418982	0	H
chr12	55341761	55341779	75	H
chr12	59722284	59722302	30	H
chr12	61351010	61351028	26	H
chr12	68165675	68165693	94	H
chr12	79934088	79934106	152	H
chr12	103621860	103621878	99	H
chr12	114493978	114493996	0	H
chr12	133466432	133466450	91	H
chr13	36890892	36890910	101	H
chr13	48630905	48630923	141	H
chr13	49445813	49445831	0
chr13	54706895	54706913	50	H
chr13	56157776	56157794	135	H
chr13	56234491	56234509	96	H
chr13	56691941	56691959	140	H
chr13	61780218	61780236	81	H
chr13	63788157	63788175	105	H
chr13	78513113	78513131	200	H
chr13	80758095	80758113	17	H
chr13	87843954	87843972	0	H
chr13	91492663	91492681	0	P
chr13	104865768	104865786	200	H
chr13	109917868	109917886	0	K
chr14	21304475	21304493	95	F
chr14	38660289	38660307	79	H
chr14	46486905	46486923	80	H
chr14	48729733	48729751	151	H
chr14	48737066	48737084	3	H
chr14	53595847	53595865	0	G
chr14	61605388	61605406	81	H
chr14	70768307	70768325	0	K
chr14	87198341	87198359	73	H
chr14	87706730	87706748	93	H
chr14	92516090	92516108	0	F
chr14	96439752	96439770	18	H
chr14	99451979	99451997	71	H
chr14	101777184	101777202	81	H
chr15	35531263	35531281	20	H
chr15	41424213	41424231
chr15	43177383	43177401	0	S
chr15	49996519	49996537	54	H
chr15	53724232	53724250	77	H
chr15	83371523	83371541	29	H
chr15	93054996	93055014	200	H
chr15	95294395	95294413	0	W
chr15	95299694	95299712	0	K
chr15	100980822	100980840	0	F
chr16	7865108	7865126	68	H
chr16	8938885	8938903	130	H
chr16	30871182	30871200	72	F
chr16	34979795	34979813	0	M
chr16	35145506	35145524	48	F
chr16	47873046	47873064	0	K
chr16	59556520	59556538	94	H
chr16	70656946	70656964
chr17	73249147	73249165	13	H
chr17	74607180	74607198	67	H
chr17	78374040	78374058	0
chr18	29384132	29384150	73	H
chr18	33424467	33424485	25	H
chr18	40042557	40042575	25	H
chr18	54083115	54083133	16	H
chr18	54739286	54739304	76	H
chr18	56313569	56313587	151	F
chr18	62349390	62349408	102	H
chr18	70992273	70992291	95	H
chr18	71960390	71960408	0	W
chr19	5549026	5549044	55	H
chr19	5852555	5852573	0	F
chr19	15940020	15940038	0	F
chr19	20207366	20207384	0	N
chr19	20706374	20706392	0	T
chr19	22751554	22751572	70	H
chr19	46613040	46613058
chr19	46781681	46781699	14	H
chr19	47896535	47896553	0	H
chr19	53124350	53124368	0	K
chr19	55411543	55411561	0	F
chr19	55523383	55523401	34	H
chr20	153263	153281	82	H
chr20	1713778	1713796	0	H
chr20	15133787	15133805	0	H
chr20	19736971	19736989	87	H
chr20	37227034	37227052	0	H
chr20	38722215	38722233	140	H
chr20	44388387	44388405	70	H
chr21	17357221	17357239	4	H
chr21	18264933	18264951	46	H
chr21	18286863	18286881	98	H
chr21	27605401	27605419	18	H
chr21	29534165	29534183	58	H
chr21	42327532	42327550	145	H
chr21	44226241	44226259	0	H
chrY	4227995	4228013	143	H
chrY	5198032	5198050	95	H
chrY	9890994	9891012	45	F
chrY	14017015	14017033	200	H
chrY	14676904	14676922	86	H
chrY	16471384	16471402	0	F
chrY	17624711	17624729	0	M
chrY	21574337	21574355	81	H
chrX	6195575	6195593	68	H
chrX	16239995	16240013	107	F
chrX	27312706	27312724	106	H
chrX	28915831	28915849	151	H
chrX	29994060	29994078	82	H
chrX	31396290	31396308	0	H
chrX	64354218	64354236	0	M
chrX	70484559	70484577	62	F
chrX	73350038	73350056	0	F
chrX	74857137	74857155	0	F
chrX	81982646	81982664	0	F
chrX	86237284	86237302	95	H
chrX	86937132	86937150	92	H
chrX	91533361	91533379	200	H
chrX	92079881	92079899	87	H
chrX	95879423	95879441	200	H
chrX	97784625	97784643	0	H
chrX	100046480	100046498	0	F
chrX	108422022	108422040	200	H
chrX	109113839	109113857	77	H
chrX	110787488	110787506	130	H
chrX	111774515	111774533	103	F
chrX	113283746	113283764	40	H
chrX	115127824	115127842	85	H
chrX	115860282	115860300	107	H
chrX	115951745	115951763	89	H
chrX	116552709	116552727	0
chrX	120482111	120482129	28	H
chrX	130846477	130846495	0	W
chrX	141516333	141516351	83	H
chrX	152366864	152366882	0	F
chr1	5105083	5105101	37	H
chr1	13888123	13888141	0
chr1	23330683	23330701	0	M
chr1	30676912	30676930	0	F
chr1	38373794	38373812	32	F
chr1	38891198	38891216	27	H
chr1	48680060	48680078	144	H
chr1	64820253	64820271	76	H
chr1	71054481	71054499	93	H
chr1	77365647	77365665	7	H
chr1	79338304	79338322	0	S
chr1	79959407	79959425	97	H
chr1	80167321	80167339	97	H
chr1	81711405	81711423	0	H
chr1	82825842	82825860	26	H
chr1	83421392	83421410	98	H
chr1	95037955	95037973	0	H
chr1	99271976	99271994	140	H
chr1	99975521	99975539	98	H
chr1	102068836	102068854	148	H
chr1	104923166	104923184	0	L
chr1	113352992	113353010	76	H
chr1	116057646	116057664	0	F
chr1	117406235	117406253	0	L
chr1	178009803	178009821	59	F
chr1	185922895	185922913	99	H
chr1	205859468	205859486	0	M
chr1	210289192	210289210	88	H
chr1	210361365	210361383	0	F
chr1	215588587	215588605	141	H
chr1	216181882	216181900	85	H
chr1	216319769	216319787	143	H
chr1	218772890	218772908	17	H
chr1	222139683	222139701	6	H
chr1	225073483	225073501	98	F
chr1	225033384	225033402	7	H
chr1	227022144	227022162	93	F
chr1	228818115	228818133	0	F
chr1	229083604	229083622	78	H
chr1	229310455	229310473	148	H
chr1	230737314	230737332	69	H
chr1	232370275	232370293	141	H
chr1	241597591	241597609	33	H
chr1	248504003	248504021	0	W
chr22	35231015	35231033	0	K
chr2	3868540	3868558	0	F
chr2	5141351	5141369	82	H
chr2	16979374	16979392	16	H
chr2	20283332	20283350	0	P
chr2	34919954	34919972	0	W
chr2	35668607	35668625	0	P
chr2	36038178	36038196	0	S
chr2	36826670	36826688	97	H
chr2	44251755	44251773	0	I
chr2	57454763	57454781	0	F
chr2	57420386	57420404	95	H
chr2	60644978	60644996	76	H
chr2	64307487	64307505	0	R
chr2	64480034	64480052	72	H
chr2	67558194	67558212	90	H
chr2	71392309	71392327	30	H
chr2	75446198	75446216	104	F
chr2	84021196	84021214	83	H
chr2	138444940	138444958	143	H
chr2	150969908	150969926	152	H
chr2	157582325	157582343	29	H
chr2	171839494	171839512	46	H
chr2	173406929	173406947	68	H
chr2	193370755	193370773	144	H
chr2	198443460	198443478	26	H
chr2	204832014	204832032	140	H
chr2	207676899	207676917	142	H
chr2	207882361	207882379	200	H
chr2	209086253	209086271	85	H
chr2	209758893	209758911	18	H
chr2	210164524	210164542	70	H
chr2	212127080	212127098	0	R
chr2	216787479	216787497	81	H
chr2	219044181	219044199	65	H
chr2	224059816	224059834	20	H
chr2	225091031	225091049	129	H
chr2	225161753	225161771	143	H
chr2	234126346	234126364	0	K
chr2	238515844	238515862	82	H
chr3	938382	938400	98	H
chr3	1286595	1286613	124	H
chr3	16785642	16785660	0
chr3	32109420	32109438	0	F
chr3	32509047	32509065	139	H
chr3	39624706	39624724	70	H
chr3	40602784	40602802	141	H
chr3	44391519	44391537	102	H
chr3	46293102	46293120	67	H
chr3	46373909	46373927	0	F
chr3	70489155	70489173	23	H
chr3	76587675	76587693	106	F
chr3	78373979	78373997	92	H
chr3	78637620	78637638	79	H
chr3	84241698	84241716	31	H
chr3	87616433	87616451
chr3	93657286	93657304	0	F
chr3	96995993	96996011
chr3	97910858	97910876	147	H
chr3	107290182	107290200	0	M
chr3	112141766	112141784	70	H
chr3	115517562	115517580	35	H
chr3	128553360	128553378	0	H
chr3	133149206	133149224
chr3	137314886	137314904	149	H
chr3	144831856	144831874	98	H
chr3	152314512	152314530	18	H
chr3	153546249	153546267	0	P
chr3	154998169	154998187	200	H
chr3	161445976	161445994	103	H
chr3	166223821	166223839	90	H
chr3	170541158	170541176	22	H
chr3	177388464	177388482	0	H
chr3	179234391	179234409	82	H
chr3	185097407	185097425	0	F
chr3	186375960	186375978	0	W
chr3	186897869	186897887	133	H
chr3	187189381	187189399	20	H
chr3	189862807	189862825	139	H
chr3	190638396	190638414	88	H
chr3	191618937	191618955	143	H
chr3	191794237	191794255	70	H
chr3	192713855	192713873	0	W
chr4	9640462	9640480	148	H
chr4	11808364	11808382	82	H
chr4	23728255	23728273	59	H
chr4	24503049	24503067	41	H
chr4	35023091	35023109	0
chr4	68897274	68897292	200	H
chr4	79640425	79640443	151	H
chr4	80481637	80481655	87	H
chr4	88844136	88844154	47	H
chr4	89269802	89269820	91	H
chr4	92545237	92545255	33	H
chr4	92582201	92582219	22	H
chr4	95010864	95010882	17	H
chr4	95218738	95218756	95	H
chr4	104481753	104481771	12	H
chr4	104862881	104862899	8	H
chr4	116902910	116902928	42	H
chr4	126487251	126487269
chr4	127071270	127071288	91	H
chr4	129567343	129567361	0	H
chr4	131688966	131688984	0	S
chr4	133039738	133039756	0	K
chr4	135604314	135604332	39	H
chr4	146177716	146177734	103	F
chr4	146620425	146620443	28	H
chr4	146754172	146754190	78	H
chr4	153667860	153667878	23	H
chr4	154978912	154978930	0	L
chr4	155845179	155845197	49	H
chr4	156034945	156034963	89	H
chr4	168362233	168362251	27	H
chr4	168797855	168797873	103	H
chr4	168844463	168844481	147	H
chr4	177221150	177221168	80	H
chr4	180091263	180091281	89	H
chr4	180323329	180323347
chr4	180642096	180642114	73	H
chr4	183735896	183735914	93	H
chr4	190846529	190846547	102	H
chr5	703016	703034	36	H
chr5	5516087	5516105	64	H
chr5	7063603	7063621	35	H
chr5	7264178	7264196	145	H
chr5	9009361	9009379	0	H
chr5	12491121	12491139	69	H
chr5	18674035	18674053	71	H
chr5	22095163	22095181	18	H
chr5	43333093	43333111	0	T
chr5	43786956	43786974	200	H
chr5	44119859	44119877	98	H
chr5	52495081	52495099	102	F
chr5	76182230	76182248	0
chr5	92159292	92159310	47	H
chr5	95507015	95507033	82	H
chr5	97415409	97415427
chr5	100325495	100325513	30	H
chr5	106314955	106314973	146	H
chr5	120038654	120038672	0	W
chr5	126010530	126010548	0	P
chr5	130907856	130907874	0	F
chr5	135072779	135072797	135	H
chr5	135637514	135637532	76	H
chr5	135887251	135887269	0	M
chr5	143996053	143996071	103	H
chr5	147253639	147253657	3	H
chr5	152835401	152835419	16	H
chr5	160675939	160675957	36	H
chr5	161707755	161707773	97	H
chr5	166171262	166171280	138	H
chr5	166730287	166730305	31	H
chr5	170194458	170194476	84	H
chr5	170435408	170435426	0	F
chr5	179847569	179847587	139	H
chr6	6033402	6033420	145	H
chr6	14302615	14302633	89	H
chr6	16885690	16885708	48	H
chr6	18760437	18760455	94	H
chr6	21367051	21367069	41	H
chr6	33308725	33308743	0	T
chr6	68583093	68583111	142	H
chr6	81197926	81197944	39	H
chr6	94544633	94544651	145	H
chr6	98227304	98227322	95	H
chr6	102741035	102741053	66	H
chr6	110182374	110182392	136	H
chr6	114338867	114338885	0	M
chr6	115353661	115353679	85	H
chr6	120788474	120788492	139	H
chr6	121947569	121947587	19	H
chr6	123161194	123161212	89	H
chr6	123878409	123878427	93	H
chr6	125211985	125212003	44	H
chr6	126028026	126028044	38	H
chr6	131660387	131660405	82	H
chr6	131617148	131617166
chr6	131722704	131722722	0
chr6	140583805	140583823	66	H
chr6	145245135	145245153	0	F
chr6	146777179	146777197	53	H
chr6	152811882	152811900	0	F
chr6	164765388	164765406	101	H
chr7	6943850	6943868	140	H
chr7	9398390	9398408	31	H
chr7	9503414	9503432	103	H
chr7	20585492	20585510	0	Q
chr7	32883147	32883165	16	H
chr7	52406242	52406260	139	H
chr7	92114172	92114190	49	F
chr7	120955872	120955890	91	H
chr7	124605479	124605497	0	M
chr7	139146616	139146634	0	H
chr7	141283864	141283882	99	H
chr7	143239399	143239417	27	H
chr7	143484248	143484266	49	H
chr7	145945349	145945367	94	H
chr7	147305810	147305828	0	H
chr7	148012296	148012314	88	H
chr8	3100841	3100859	138	H
chr8	7260263	7260281	22	H
chr8	37860451	37860469	0
chr8	69886071	69886089	95	H
chr8	72587623	72587641	200	H
chr8	82827520	82827538	0	N
chr8	84456349	84456367	0	K
chr8	89759599	89759617	100	H
chr8	92961044	92961062	84	H
chr8	114527083	114527101	88	H
chr8	115255142	115255160	96	H
chr8	116827466	116827484	93	H
chr8	128444397	128444415	40	H
chr8	129629429	129629447	33	H
chr8	133097797	133097815	44	H
chr8	138425349	138425367	92	H
chr9	3816361	3816379	82	H
chr9	25995080	25995098	0	F
chr9	35003698	35003716	200	H
chr9	35024609	35024627	0	S
chr9	82753342	82753360	146	H
chr9	85320677	85320695	80	H
chr9	85499109	85499127	92	H
chr9	88496326	88496344	100	F
chr9	90025334	90025352	79	H
chr9	93175423	93175441	84	H
chr9	109551911	109551929	69	H
chr9	117942204	117942222	34	H
chr9	118235912	118235930	98	H
chr9	134423542	134423560	133	H
chr10	5513143	5513161	78	H
chr10	6844463	6844481	90	H
chr10	20413461	20413479	52	H
chr10	35696651	35696669	0	P
chr10	46067029	46067047	92	H
chr10	53798871	53798889	92	H
chr10	55264037	55264055	0	F
chr10	78578417	78578435	80	H
chr10	91846097	91846115	87	H
chr10	98493997	98494015
chr10	101018018	101018036	100	F
chr10	111322917	111322935	139	H
chr10	120649708	120649726	0	M
chr10	122604684	122604702	23	H
chr11	4246007	4246025	23	H
chr11	4342310	4342328	7	H
chr11	5186644	5186662	148	H
chr11	6387670	6387688	86	H
chr11	7541298	7541316	106	F
chr11	20589843	20589861	81	H
chr11	23914070	23914088	20	H
chr11	25515408	25515426	0	Q
chr11	29996454	29996472	58	H
chr11	42143043	42143061	75	H
chr11	66341514	66341532	81	H
chr11	68390652	68390670	78	H
chr11	68402120	68402138	78	H
chr11	70065866	70065884	73	H
chr11	77260146	77260164
chr11	80834231	80834249	85	H
chr11	83147163	83147181	0	K
chr11	83131201	83131219	59	H
chr11	87777903	87777921	11
chr11	96459086	96459104	0	H
chr11	121514049	121514067	145	H
chr11	122695540	122695558	139	H
chr11	130628571	130628589	20	H
chr11	131130975	131130993	89	H
chr12	10120867	10120885	145	H
chr12	11767778	11767796	86	H
chr12	12211330	12211348	76	H
chr12	14863087	14863105	40	H
chr12	17623247	17623265	0	F
chr12	20916480	20916498	78	H
chr12	20974445	20974463	2	H
chr12	44843360	44843378	79	H
chr12	48508502	48508520	0	M
chr12	59495984	59496002	71	H
chr12	61981262	61981280	0	L
chr12	70479307	70479325	47	H
chr12	73108683	73108701	200	H
chr12	73401096	73401114	31	H
chr12	76686723	76686741	0	L
chr12	81182252	81182270	97	H
chr12	87332320	87332338	139	H
chr12	88306280	88306298	0	H
chr12	88761409	88761427
chr12	96143070	96143088	74	H
chr12	100109391	100109409	89	H
chr12	110848761	110848779	141	F
chr13	35374319	35374337	108	H
chr13	38549624	38549642
chr13	43446840	43446858	147	H
chr13	51743947	51743965	1	H
chr13	56614837	56614855	95	H
chr13	61662996	61663014	148	H
chr13	66806025	66806043	88	H
chr13	66720736	66720754	88	H
chr13	82440645	82440663	94	H
chr13	84487733	84487751	0	W
chr13	87010883	87010901	0	W
chr13	89170546	89170564	28	H
chr13	91506084	91506102	0
chr13	98294969	98294987	139	H
chr14	21169413	21169431	0	K
chr14	25900899	25900917	0	G
chr14	31719881	31719899	99	H
chr14	35119935	35119953	0	F
chr14	41985524	41985542	154	H
chr14	45970294	45970312
chr14	47013670	47013688	14	H
chr14	47573889	47573907	156	H
chr14	51360325	51360343	83	H
chr14	59910792	59910810
chr14	71591332	71591350	142	H
chr14	73601162	73601180	0
chr14	74169689	74169707	82	H
chr14	76051608	76051626	0	L
chr14	84971888	84971906	200	H
chr14	93227210	93227228	200	H
chr14	98919258	98919276	14	H
chr15	37533004	37533022	32	H
chr15	53030028	53030046	30	H
chr15	74646880	74646898	23	H
chr15	88374783	88374801	141	H
chr15	90676727	90676745	0	P
chr15	97421329	97421347	93	H
chr15	101613145	101613163	0	N
chr16	9770663	9770681	29	H
chr16	10378048	10378066	86	H
chr16	13450822	13450840	139	H
chr16	19008456	19008474
chr16	63018590	63018608	149	H
chr16	65270381	65270399	0	I
chr16	86780810	86780828	90	H
chr17	6639939	6639957	0	M
chr17	11875514	11875532	89	H
chr17	19796354	19796372	0	M
chr17	32510653	32510671	81	H
chr17	53545547	53545565	0	F
chr18	26278413	26278431	101	H
chr18	29581482	29581500	104	F
chr18	32941337	32941355	94	H
chr18	40317418	40317436	83	H
chr18	40571922	40571940	0	H
chr19	9650432	9650450	47	F
chr19	9852629	9852647
chr19	17705098	17705116	142	H
chr19	22041312	22041330	0	F
chr19	23523321	23523339
chr19	28926274	28926292	66	H
chr19	36651495	36651513	62	H
chr19	36755698	36755716	82	H
chr19	43833093	43833111	0	H
chr19	47558224	47558242	71	H
chr19	53131442	53131460	98	H
chr19	54335110	54335128	90	H
chr19	55635389	55635407	14	H
chr20	877882	877900	0	F
chr20	12326171	12326189	72	H
chr20	12734884	12734902	25	H
chr20	13338987	13339005	26	H
chr20	38898148	38898166	31	H
chr20	43299332	43299350	0	F
chr21	17770041	17770059	69	F
chr21	18494283	18494301	144	H
chr21	38964312	38964330	44	F
chrY	5809603	5809621	84	H
chrY	6007739	6007757	34	H
chrY	7369065	7369083	0	M
chrY	19253616	19253634	37	H
chrY	21111629	21111647	0	M
chrY	23058802	23058820	27	F
chrY	23206673	23206691	136	H
chrX	3477770	3477788	83	H
chrX	4463911	4463929	46	H
chrX	4810115	4810133	54	F
chrX	12958397	12958415	0	H
chrX	16069356	16069374	200	H
chrX	16202155	16202173	72	H
chrX	30122126	30122144	89	H
chrX	30474501	30474519	18	H
chrX	35628171	35628189	0	F
chrX	37319687	37319705	42	H
chrX	63867434	63867452	0	F
chrX	72747959	72747977	42	H
chrX	73028854	73028872	1	H
chrX	89946120	89946138	0	W
chrX	90033721	90033739	30	H
chrX	91360434	91360452	144	H
chrX	92278441	92278459	137	H
chrX	93959636	93959654	146	H
chrX	102690751	102690769	68	H
chrX	112358078	112358096	3	H
chrX	112426825	112426843
chrX	113701571	113701589	50	H
chrX	115463533	115463551	0	F
chrX	116413538	116413556	24	H
chrX	118456817	118456835	87	H
chrX	121356308	121356326	0	H
chrX	124527962	124527980	25	H
chrX	125996642	125996660	48	H
chrX	137351805	137351823	0	H
chrX	148397379	148397397	200	H
chr1	4247543	4247561
chr1	32898998	32899016
chr1	35602326	35602344	85	H
chr1	43552259	43552277	63	H
chr1	53890400	53890418	40	H
chr1	55368857	55368875	92	H
chr1	55486817	55486835	0	P
chr1	66113284	66113302	106	H
chr1	68851936	68851954	90	H
chr1	70834203	70834221	140	H
chr1	73458295	73458313	0	G
chr1	80109781	80109799	85	H
chr1	82538467	82538485	81	H
chr1	94296425	94296443	24	F
chr1	109016103	109016121	142	H
chr1	163561497	163561515	137	H
chr1	183582785	183582803	69	H
chr1	183678042	183678060	101	F
chr1	187739889	187739907	96	H
chr1	198004202	198004220	94	H
chr1	209622602	209622620	142	H
chr1	213080822	213080840	0	T
chr1	222121591	222121609	54	F
chr1	223203043	223203061	83	H
chr1	229548556	229548574	0	M
chr1	232254313	232254331	86	H
chr1	233824518	233824536	74	H
chr1	237101655	237101673	93	H
chr1	239264914	239264932	98	H
chr22	17092658	17092676	6	H
chr22	32898802	32898820	75	H
chr22	39462169	39462187	5	F
chrX	28524950	28524968	72	H
chr8	64066806	64066824	0	R
chr4	4007151	4007169	133	H
chr2	79326374	79326392	96	F
chr8	66775856	66775874	44	F
chr8	123848741	123848759	0
chr11	93603003	93603021	0	P
chr12	88621398	88621416	0	G
chr19	20663182	20663200	39	F
chr21	44345625	44345643	0	F
chrX	68923279	68923297	89	F
chr1	247449836	247449854	97	F
chr2	143694461	143694479	58	F
chr7	102613968	102613986	151	F
chr18	49223206	49223224
chr5	125002616	125002634	65	F
chr10	42888497	42888515	66	F
chrX	42621978	42621996	53	F
chrX	47153025	47153043	41	F
chrX	71440744	71440762	91	F
chr2	37352487	37352505	0	S
chr6	159041854	159041872	146	F
chr12	118928528	118928546	0	P
chr1	9147588	9147606	78	F
chr3	163743587	163743605	59	F
chr5	29390500	29390518	111	F
chr5	165562875	165562893	109	F
chr13	87417954	87417972	54	F
chrY	14710790	14710808	142	F
chrX	83993957	83993975	156	F
chr1	36795796	36795814	54	F
chr6	17327290	17327308	100	F
chr7	12634917	12634935	64	F
chr8	48911457	48911475	142	F
chr8	93377033	93377051
chr16	30557937	30557955
chr19	20054672	20054690
chrX	64062538	64062556	109	F
chr1	6630389	6630407	58	F
chr7	64300191	64300209	92	F
chrX	97096820	97096838	104	F
chr2	84106143	84106161	0	F
chr11	5949979	5949997	108	F
chr8	146093884	146093902
chr11	96232395	96232413	0	F
chrY	3660598	3660616	0
chrX	62654442	62654460	55	F
chrX	89478455	89478473	69	F
chr4	44990015	44990033	0	I
chr6	11112053	11112071	91	H
chr7	94971630	94971648	0	R
chr9	21922375	21922393	0
chr14	32719395	32719413	0
chrX	78977740	78977758
chr4	74949384	74949402
chr18	59374563	59374581	0	K
chr1	175238647	175238665	0	T
chr2	99369425	99369443
chr4	176372444	176372462	0	W
chr4	190911377	190911395	0	M
chr5	101682770	101682788
chr7	41598455	41598473	0	I
chr10	76536016	76536034	0	R
chr14	83515816	83515834	0	R
chr15	24279807	24279825	0	M
chrX	35008512	35008530	0	M
chrX	115417251	115417269
chr1	44516703	44516721	0	K
chrX	37324896	37324914	0	S
chr4	46861964	46861982
chr9	12175906	12175924
chr10	109884983	109885001	0	T
chr11	6774719	6774737	0	N
chr20	40313675	40313693
chr20	53653088	53653106	106	R
chrX	134193115	134193133	0	G
chr1	149272787	149272805	0	S
chr1	149658396	149658414	0	S
chr18	57405946	57405964	60	R
chr4	131773302	131773320	0	N
chr6	142277046	142277064
chr13	88008977	88008995	62	R
chr14	21183784	21183802
chr3	16806190	16806208	0	T
chr4	108654463	108654481	58	R
chr7	64768127	64768145	0	H
chr8	73016339	73016357	200	R
chr9	97032357	97032375	144	R
chr13	90307869	90307887	0	R
chrX	93271014	93271032
chr5	80197196	80197214	0
chr5	113112659	113112677	103	R
chr5	150630697	150630715	56	R
chr11	94383665	94383683	99	R
chr1	155629173	155629191	36	R
chr2	153827992	153828010	0	Y
chr4	56814029	56814047	100	R
chr4	89364433	89364451	0	M
chr4	104892515	104892533	148	R
chr5	109871602	109871620
chr8	83975945	83975963	12	R
chr8	114493232	114493250	57	R
chr14	44075885	44075903
chrX	129414727	129414745	0	F
chr2	156260805	156260823	200	R
chr3	27085665	27085683	147	R
chr4	65591807	65591825	103	R
chr4	131936415	131936433	67	R
chr6	103079685	103079703	109	R
chr7	30618912	30618930	142	R
chr8	115908338	115908356	155	R
chr14	47057982	47058000	148	R
chr18	27722931	27722949	155	R
chrX	81626207	81626225	148	R
chr1	55421588	55421606	141	R
chr1	176295376	176295394	0	R
chr2	73854889	73854907	0	E
chr2	73915140	73915158
chr3	34841062	34841080	0	L
chr3	151183964	151183982	87	L
chr3	168288508	168288526
chr3	193330939	193330957	200	L
chr4	135455161	135455179	0	M
chr8	95333771	95333789	0	F
chr8	104003673	104003691	65	L
chr9	93443203	93443221	10	L
chr9	104266711	104266729	49	W
chr9	136057845	136057863	0	Q
chr14	52747625	52747643	37
chr3	26322226	26322244	0	S
chr4	150023200	150023218
chr10	88403993	88404011
chr17	47193498	47193516
chr8	39336021	39336039	0	K
chr15	51167635	51167653	58	K
chr1	229960291	229960309	56	L
chrX	47735084	47735102	0	S
chr1	186481718	186481736	0
chr3	94011406	94011424	139	L
chr1	84659060	84659078	200	L
chr19	51811190	51811208	200	L
chr8	60690706	60690724	0	Q
chr4	108518058	108518076
chr6	81774231	81774249	110	K
chr13	49190818	49190836	0	M
chr18	31146495	31146513	125	K
chr20	16826664	16826682	47	R
chr8	85555882	85555900	200	I
chr2	62327459	62327477	0	F
chr3	100170094	100170112	85	R
chr4	107824044	107824062
chr4	131496068	131496086	90	R
chr6	62077322	62077340	0
chr13	77557774	77557792
chr14	31741236	31741254	96	R
chr18	64562376	64562394	0	P
chr19	57006237	57006255	149	R
chrX	89018391	89018409	53	P
chr10	87365524	87365542	71	H
chr3	113248391	113248409	0	G
chr10	27288063	27288081	0	G
chr11	110288061	110288079	0	M
chr18	77783990	77784008
chrX	79083299	79083317
chrX	83256863	83256881	22	R
chrX	100045328	100045346	0	I
chr1	119974089	119974107	0	Q
chr1	5142938	5142956	70	L
chr14	60077738	60077756	106	P
chr7	86960090	86960108	152	P
chr11	15048406	15048424	119	P
chr1	21716418	21716436	98	R
chr3	147601617	147601635	68	P
chr3	149005807	149005825	0	T
chr3	161696369	161696387	0
chr5	62858833	62858851	0	M
chr6	169517801	169517819	0	M
chr7	12329489	12329507	0	N
chr7	47636742	47636760	146	P
chr17	34831219	34831237
chrX	107122337	107122355	0	P
chrX	108554738	108554756	66	P
chr2	175067354	175067372	0	G
chr4	134505793	134505811	0	P
chr6	68241948	68241966	0	E
chr9	111554990	111555008	104	P
chr12	42697526	42697544	0
chr12	63712460	63712478	0	P
chr12	105218614	105218632	116	P
chr13	69125712	69125730
chr18	28213280	28213298	0	Q
chr2	31920056	31920074	0
chr2	41721115	41721133	0	H
chr2	160945772	160945790	72	P
chr2	229173568	229173586	156	P
chr3	176232958	176232976	92	P
chr4	168337999	168338017	0	K
chr6	78223238	78223256	0
chr6	118901318	118901336	155	P
chr7	88176969	88176987	0	P
chr11	34918895	34918913	0	M
chr12	21109714	21109732	0	E
chr13	82897361	82897379	0	P
chrY	3278442	3278460	95	G
chrX	82270668	82270686	0	S
chrX	124573991	124574009	0
chr2	70025978	70025996	56	P
chr2	188042915	188042933	0	Q
chr4	65584881	65584899	94	P
chr4	162178567	162178585	14	P
chr4	164116293	164116311	76	P
chr5	20337160	20337178	0
chr6	23116563	23116581	118	P
chr6	33092146	33092164	91	P
chr7	64868354	64868372	0	R
chr8	88067318	88067336	0	W
chr10	91895778	91895796	143	P
chr11	17391944	17391962	69	P
chr11	49764806	49764824	200	P
chr11	50016370	50016388	112	T
chr11	74580765	74580783	0	S
chr11	88619458	88619476	200	P
chr11	97843961	97843979	0
chr12	30997192	30997210	200	P
chr16	29720675	29720693	71	P
chr18	33452762	33452780
chrY	20869539	20869557	200	P
chrX	40665650	40665668	0	S
chrX	85067210	85067228	151	P
chrX	94334637	94334655	92	P
chr1	246692806	246692824	0
chr14	43471312	43471330
chr4	168949669	168949687	0	M
chr19	43791211	43791229	0	R
chr1	111570854	111570872	57	P
chr3	82690899	82690917
chr4	91376434	91376452	18	P
chr4	110234464	110234482	11	P
chr6	62033146	62033164	16	P
chr11	81715758	81715776	0	M
chr20	4501289	4501307
chr21	18545286	18545304
chrX	81130448	81130466	56	P
chrX	89249804	89249822	0	R
chr1	89803485	89803503	0
chr2	196997489	196997507	107	P
chr7	46510982	46511000
chrX	79688578	79688596	45	P
chr15	51574885	51574903	0	F
chr1	62649118	62649136	0	N
chr22	31075570	31075588	0	N
chr2	84703726	84703744
chr2	99894675	99894693	20	Y
chr3	128638245	128638263
chr3	172437234	172437252	0	K
chr4	43471208	43471226	62	K
chr5	31398702	31398720	0	N
chr6	79564248	79564266	0	F
chr8	61406624	61406642	78	K
chr9	29659861	29659879	0	R
chr9	29780274	29780292	0	H
chr10	81864576	81864594
chr10	135417499	135417517	0	M
chr11	73658036	73658054	81	K
chr12	105702517	105702535	70	K
chr15	76555657	76555675	98	K
chr16	31671969	31671987	0	Q
chr19	20433898	20433916	0	T
chr19	51905578	51905596	91	K
chrY	15731530	15731548
chrX	100444521	100444539	0	N
chrX	117434359	117434377	0	N
chrX	153843734	153843752	0	T
chrX	153818299	153818317	200	K
chr1	225988555	225988573	0	H
chr3	75600520	75600538	150	K
chr4	3987650	3987668	88	K
chr4	9124527	9124545	41	K
chr4	9660584	9660602	97	K
chr5	46009394	46009412	14	K
chr5	154023235	154023253	97	K
chr6	42870314	42870332
chr8	8055678	8055696	82	K
chr8	12082479	12082497	79	K
chr8	12325028	12325046	95	K
chr8	146253210	146253228	0	S
chr11	3477183	3477201	0	K
chr12	133672058	133672076	34	K
chr19	37606126	37606144	0	T
chr21	19942076	19942094
chr1	75843709	75843727	67	K
chr1	166579269	166579287	0
chr2	48612158	48612176	0	N
chr3	9896281	9896299	8	K
chr3	101411692	101411710	39	K
chr3	112751508	112751526	72	K
chr3	125609784	125609802	200	K
chr3	148285397	148285415	66	K
chr3	185288561	185288579	200	K
chr3	186583361	186583379
chr4	236376	236394
chr4	54121347	54121365
chr4	165917818	165917836	0	K
chr4	191033697	191033715	0	S
chr5	30495284	30495302	62	K
chr6	28651180	28651198	54	K
chr6	78435309	78435327	73	K
chr7	4639064	4639082	8	K
chr7	4630746	4630764	0	P
chr8	7363900	7363918	0	K
chr8	17773351	17773369	0	K
chr9	131613517	131613535	0	P
chr9	139683250	139683268	0	K
chr10	6874975	6874993	33	K
chr11	60524363	60524381
chr11	62149345	62149363	60	K
chr11	101566576	101566594	78	K
chr11	118599949	118599967	12	K
chr12	34781242	34781260	0	F
chr12	58729916	58729934	57	K
chr14	24484246	24484264	42	K
chr17	6784340	6784358	0
chr17	78525690	78525708
chr19	12214592	12214610	0	R
chr19	20388229	20388247	12	K
chr19	21601444	21601462	18	K
chr19	22758676	22758694	72	K
chr19	53252856	53252874
chr20	32716332	32716350
chrY	6833707	6833725
chr1	12844704	12844722	74	K
chr1	13459191	13459209	140	K
chr1	13680027	13680045	140	K
chr1	16434795	16434813	71	K
chr1	25914624	25914642
chr1	155604677	155604695	40	K
chr22	18927154	18927172	0	K
chr22	23880871	23880889	0	W
chr8	47182664	47182682	0	S
chr1	160661514	160661532	44	K
chr5	156092937	156092955	58	K
chr2	153135734	153135752	0	G
chr3	129620522	129620540	0
chr3	184737144	184737162	0	M
chr4	65428823	65428841	0	Q
chr4	92622649	92622667	0	Q
chr4	98023267	98023285	0	F
chr4	128198132	128198150	0	F
chr4	185972353	185972371	0	M
chr5	1585217	1585235	0	K
chr6	58746139	58746157
chr6	61943301	61943319
chr8	54530139	54530157	0	N
chr8	69801181	69801199
chr19	21855694	21855712	0	K
chr19	39431967	39431985	0	P
chr20	38350174	38350192	0
chrY	15287275	15287293
chr1	19868392	19868410	0	H
chr1	20324387	20324405	36	K
chr2	20123020	20123038	22	K
chr2	34144080	34144098	34	K
chr2	56946662	56946680	0	G
chr3	102928136	102928154	0	E
chr3	166901419	166901437	0	T
chr3	184823501	184823519	13	K
chr4	35141789	35141807
chr4	45044579	45044597	10	K
chr4	74223370	74223388	0	N
chr4	92107694	92107712	0	K
chr4	100412920	100412938	0	P
chr4	175911339	175911357	74	K
[truncated: 374 more rows]

## Sheet: S2
Names of KZFPs and their counts of binding to PBS-Pro (Score > 100) sequences in S1.
KZFPs Name	Number of bindings.
ZNF506	33
ZNF680	3
ZNF682	2
ZNF320	2
ZNF486	2
ZNF765	2
ZNF382	2
ZNF468	1
ZNF549	1
ZNF584	1
ZNF18	1
ZNF175	1
ZNF766	1
ZNF562	1
ZNF563	1
ZFP37	1

## Sheet: S3
Divergence of the 5' and 3' LTR sequences of ERVPs. Each 0.4% divergence represents one million years of evolution for the ERVP.
Divergence of LTR sequences(%)	Evolution time(Mya)
50	125
48.35	120.875
48.35	120.875
48	120
47.42	118.55
47.31	118.275
45.37	113.425
41.09	102.725
41.05	102.625
40	100
39.5	98.75
38.22	95.55
35.29	88.225
29.7	74.25
23.53	58.825
22.7	56.75
22.7	56.75
22.7	56.75
22.7	56.75
21.48	53.7
21.08	52.7
21.01	52.525
20.92	52.3
20.21	50.525
19.13	47.825
18.9	47.25
18.7	46.75
17.82	44.55
17.65	44.125
17.56	43.9
17.36	43.4
17.33	43.325
17.17	42.925
16.81	42.025
16.75	41.875
16.38	40.95
16.2	40.5
15.99	39.975
15.57	38.925
15.55	38.875
15.36	38.4
15.21	38.025
15.17	37.925
15.14	37.85
14.8	37
14.7	36.75
14.5	36.25
14.29	35.725
14.29	35.725
14.12	35.3
13.91	34.775
13.89	34.725
13.78	34.45
13.71	34.275
13.67	34.175
13.63	34.075
13.48	33.7
13.47	33.675
13.37	33.425
13.28	33.2
13.17	32.925
13.06	32.65
13.02	32.55
12.99	32.475
12.88	32.2
12.85	32.125
12.84	32.1
12.78	31.95
12.71	31.775
12.6	31.5
12.48	31.2
12.34	30.85
12.24	30.6
12.23	30.575
12.17	30.425
12.07	30.175
11.95	29.875
11.89	29.725
11.88	29.7
11.7	29.25
11.7	29.25
11.7	29.25
11.66	29.15
11.57	28.925
11.26	28.15
11.25	28.125
11.23	28.075
11.2	28
10.91	27.275
10.87	27.175
10.76	26.9
10.74	26.85
10.72	26.8
10.7	26.75
10.64	26.6
10.64	26.6
10.62	26.55
10.58	26.45
10.48	26.2
10.25	25.625
10.16	25.4
10.14	25.35
10.04	25.1
10.03	25.075
9.97	24.925
9.88	24.7
9.8	24.5
9.74	24.35
9.71	24.275
9.67	24.175
9.67	24.175
9.66	24.15
9.52	23.8
9.48	23.7
9.44	23.6
9.43	23.575
9.26	23.15
9.24	23.1
9.24	23.1
9.22	23.05
9.16	22.9
9.09	22.725
9.03	22.575
8.89	22.225
8.59	21.475
8.56	21.4
8.51	21.275
8.18	20.45
8.12	20.3
8.11	20.275
7.9	19.75
7.78	19.45
7.63	19.075
7.14	17.85
7.11	17.775
6.9	17.25
6.78	16.95
6.73	16.825
6.7	16.75
6.68	16.7
6.4	16
6.39	15.975
6.36	15.9
6.29	15.725
5.91	14.775
5.86	14.65
5.56	13.9
5.54	13.85
5.51	13.775
5.26	13.15
5.22	13.05
4.7	11.75
4.23	10.575
3.92	9.8
3.6	9
3.13	7.825
2.89	7.225
2.75	6.875
2.11	5.275
0.66	1.65
0.36	0.9
0	0

## Sheet: S4
112 KZFPs without ChIP-seq data and their ages.
KZFPs name	Uniprot id	Age(Mya)
ZNF705B	P0CI00	94
ZNF728	P0DKX0	43
ZNF98	A6NK75	19.6
ZNF99	A8MXY4	43
ZNF66	Q6ZN08	28.9
ZNF578	Q96N58	43
ZNF208	O43345	28.9
ZNF844	Q08AG5	28.9
ZNF763	Q0D2J5	94
ZNF679	Q8IYX0	28.9
ZNF665	Q9H7R5	87
ZNF729	A6NN14	28.9
ZNF888	P0CJ79	28.9
ZNF724	A8MTY0	28.9
ZNF726	A6NNF4	74
ZNF732	B4DXR9	28.9
ZNF43	P17038	43
ZNF735	P0CB33	28.9
ZNF230	Q9UIE0	94
ZNF878	C9JN71	43
ZNF160	Q9HCG1	87
ZNF836	Q6ZNA1	43
ZNF727	A8MUV8	19.6
ZNF670	Q9BS34	87
ZNF347	Q96SE7	43
ZNF20	P17024	87
ZNF718	Q3SXZ3	28.9
ZNF850	A8MQ14	28.9
ZNF221	Q9UK13	74
ZNF426	Q9BUY5	87
ZNF487	B1APH4	28.9
ZNF814	B7Z6K7	43
ZNF705A	Q6ZN79	94
ZNF699	Q32M78	99
ZNF705D	P0CH99	28.9
ZNF700	Q9H0M5	43
ZNF772	Q68DY9	99
ZNF813	Q6ZN06	94
ZNF773	Q6PK81	99
ZNF556	Q9HAH1	94
ZNF416	Q9BWM5	94
ZNF253	O75346	19.6
ZNF560	Q96MR9	74
ZNF551	Q7Z340	94
ZNF559	Q9BR84	94
ZNF443	Q9Y2A4	19.6
ZNF256	Q9Y2P7	74
ZNF852	Q6ZMS4	94
ZNF845	Q96IR2	28.9
ZNF587B	E7ETH6	28.9
ZNF155	Q12901	94
ZNF77	Q15935	94
ZNF583	Q96ND8	99
ZNF606	Q8WXB4	99
ZNF630	Q2M218	94
ZNF226	Q9NYT6	99
ZNF780B	Q9Y6R6	74
ZNF546	Q86UE3	99
ZNF599	Q96NL3	99
ZNF875	P10072	99
ZNF829	Q3KNS6	99
ZNF404	Q494X3	99
ZNF470	Q6ECI4	99
ZNF517	Q6ZMY9	94
ZNF510	Q9Y2H8	99
ZNF568	Q3ZCX4	99
ZKSCAN4	Q969J2	99
ZNF471	Q9BX82	99
ZNF677	Q86XU0	99
ZNF215	Q9UL58	99
ZFP30	Q9Y2G7	99
ZNF234	Q14588	99
ZNF112	Q9UJU3	99
ZNF658	Q5TYW1	99
ZNF577	Q9BSK1	99
ZNF713	Q8N859	94
ZNF229	Q9UJW7	431
ZNF624	Q9P2J8	99
ZNF761	Q86XN6	28.9
ZNF177	Q13360	94
ZNF461	Q8TAF7	99
ZNF420	Q8TAQ5	94
ZNF569	Q5MCW4	99
ZNF233	A6NK53	99
ZNF446	Q9NWS9	99
ZNF195	O14628	43
ZNF500	O60304	160
ZNF286A	Q9HBT8	160
ZNF717	Q9BY31	15.2
ZNF689	Q96CS4	99
ZNF746	Q6NUN9	160
ZNF213	O14771	180
ZNF316	A6NFI3	160
ZNF544	Q6NX49	99
ZNF709	Q8N972	87
ZNF688	P0C7X2	160
ZNF473	Q8WTR7	99
ZNF607	Q96SK3	74
ZNF268	Q14587	94
ZNF251	Q9BRH9	94
ZFP92	A6NM28	99
ZNF227	Q86WZ6	99
ZNF747	Q9BV97	99
ZNF91	Q05481	28.9
ZNF14	P17017	74
ZNF514	Q96K75	99
ZKSCAN7	Q9P0L1	99
ZNF723	P0DPD5	15.2
ZNF840P	A6NDX5	0
ZNF75CP	Q92670	0
ZNF722P	A0A1W2PQL4	0
ZNF705E		A8MWA4
