# Supplementary material for: Unraveling the role of ZNF506 as a human PBS-pro-targeting protein for ERVP repression
Source: Nucleic Acids Res. 2023 Sep 11;51(19):10309–25. doi: 10.1093/nar/gkad731 (PMC10602909; doi:10.1093/nar/gkad731)
Supplement: gkad731_Supplemental_files [file gkad731_supplemental_files.zip › Supplementary Table S2.xlsx]

## Sheet: Balaenoptera musculus
UniProt accession numbers of KZFPs in the species along with their evolutionary ages.
Uniprot id	Age(Mya)
A0A8B8W1G6	0
A0A8B8VXT8	0
A0A8B8X5E0	0
A0A8B8VXQ1	0
A0A8B8VVT9	0
A0A8B8VT80	0
A0A8B8VVU4	0
A0A8B8YUA5	0
A0A8B8VYW5	0
A0A8B8VXX4	0
A0A8B8VWT5	0
A0A8B8VX75	0
A0A8B8VYL4	0
A0A8B8WL74	0
A0A8B8W1H0	0
A0A8B8VHJ4	0
A0A8B8V8E7	0
A0A8B8VWM3	0
A0A8B8WCQ1	0
A0A8B8V6U3	0
A0A8B8V737	0
A0A8B8W215	0
A0A8B8VAL7	0
A0A8B8VMA5	13.7
A0A8B8XYZ5	13.7
A0A8B8X0X0	13.7
A0A8B8VWR4	13.7
A0A8B8X9G7	13.7
A0A8B8VWW8	13.7
A0A8B8V6U4	13.7
A0A8B8WCR3	13.7
A0A8B8VXJ3	13.7
A0A8B8VVY4	13.7
A0A8B8WYP3	13.7
A0A8B8VT98	13.7
A0A8B8VK17	13.7
A0A8B8VLH5	13.7
A0A8B8VKG5	13.7
A0A8B8W1F0	13.7
A0A8B8WW04	13.7
A0A8B8V8E0	13.7
A0A8B8VLH1	13.7
A0A8B8VLH2	13.7
A0A8B8VX21	13.7
A0A8B8VJK2	13.7
A0A8B8W109	17.9
A0A8B8VYR0	17.9
A0A8B8VUM7	17.9
A0A8B8VT75	17.9
A0A8B8VTV1	17.9
A0A8B8VT79	17.9
A0A8C0DHX6	17.9
A0A8B8WU87	17.9
A0A8B8VT71	17.9
A0A8B8W1J6	34
A0A8B8W1G8	34
A0A8B8W1G7	34
A0A8B8W0L9	34
A0A8B8W1G1	34
A0A8B8W107	34
A0A8B8W1F5	34
A0A8B8W1F4	34
A0A8B8W110	34
A0A8B8W118	34
A0A8B8W1G5	34
A0A8B8VZD4	34
A0A8B8VXQ0	34
A0A8B8VYY1	34
A0A8B8VX77	34
A0A8B8VX72	34
A0A8B8VX71	34
A0A8B8VX67	34
A0A8B8VX65	34
A0A8B8VX58	34
A0A8B8VX82	34
A0A8B8VX48	34
A0A8B8VX32	34
A0A8B8VX29	34
A0A8B8VWZ7	34
A0A8B8VWY0	34
A0A8B8VWV8	34
A0A8B8VWV1	34
A0A8B8VX36	34
A0A8B8VXH5	34
A0A8B8VXI0	34
A0A8B8VXI4	34
A0A8B8VYK7	34
A0A8B8VYK3	34
A0A8B8VXW4	34
A0A8B8W245	34
A0A8B8VXW3	34
A0A8B8VXW0	34
A0A8B8VXV9	34
A0A8B8VXV8	34
A0A8B8VXT6	34
A0A8B8VXQ6	34
A0A8B8VXQ4	34
A0A8C0I308	34
A0A8B8VXP8	34
A0A8B8VXP0	34
A0A8B8VXJ0	34
A0A8B8VZD1	34
A0A8B8WBR7	34
A0A8B8WYF0	34
A0A8B8WCE8	34
A0A8B8YE36	34
A0A8B8YF28	34
A0A8B8YJS7	34
A0A8B8YRW2	34
A0A8B8YSE6	34
A0A8B8YVB1	34
A0A8B8YW27	34
A0A8B8YX80	34
A0A8B8YX87	34
A0A8B8YXS9	34
A0A8B8Z0E7	34
A0A8B8Z2P3	34
A0A8B8Z2Q0	34
A0A8B8Z2V5	34
A0A8B8Z3A1	34
A0A8B8Z4R2	34
A0A8B8Z854	34
A0A8C0I1E4	34
A0A8C0E715	34
A0A8C0E2D5	34
A0A8C0E236	34
A0A8C0DVH6	34
A0A8C0DU75	34
A0A8B8YBV8	34
A0A8C0DTV0	34
A0A8C0DNC3	34
A0A8C0DN99	34
A0A8C0DJG9	34
A0A8C0DFG2	34
A0A8B8ZCD3	34
A0A8B8Z8C2	34
A0A8C0DP81	34
A0A8B8YBV0	34
A0A8B8YB91	34
A0A8B8Y8K3	34
A0A8B8X5N9	34
A0A8B8X5M9	34
A0A8B8X3A8	34
A0A8B8X0L4	34
A0A8B8WZW9	34
A0A8B8WZ77	34
A0A8B8X613	34
A0A8B8WWH2	34
A0A8B8WW37	34
A0A8B8WI34	34
A0A8B8WGJ3	34
A0A8B8WGI2	34
A0A8B8WGD2	34
A0A8B8WEE8	34
A0A8B8WWA3	34
A0A8B8WBS7	34
A0A8B8XA10	34
A0A8B8XN84	34
A0A8B8Y877	34
A0A8B8Y132	34
A0A8B8XYY8	34
A0A8B8XXN0	34
A0A8B8XX55	34
A0A8B8XSM2	34
A0A8B8XN82	34
A0A8B8XSB4	34
A0A8B8XRI4	34
A0A8B8XR64	34
A0A8B8XQE7	34
A0A8B8XQD3	34
A0A8B8XPN9	34
A0A8B8XNX1	34
A0A8B8XRP6	34
A0A8B8VWS7	34
A0A8C0I742	34
A0A8B8VWS2	34
A0A8B8VTW8	34
A0A8B8VF49	34
A0A8B8VF35	34
A0A8B8VF16	34
A0A8B8VEU9	34
A0A8B8VEM5	34
A0A8B8VDZ9	34
A0A8B8VTX1	34
A0A8B8VDR7	34
A0A8B8VDM7	34
A0A8B8VTX2	34
A0A8B8VTX5	34
A0A8B8VUH4	34
A0A8B8VBW4	34
A0A8B8VUL6	34
A0A8B8VB05	34
A0A8B8VB00	34
A0A8B8VT84	34
A0A8B8VUZ6	34
A0A8B8VTW6	34
A0A8B8VV02	34
A0A8B8VTN7	34
A0A8B8VJL1	34
A0A8B8VT67	34
A0A8B8VWS4	34
A0A8B8VPY2	34
A0A8B8VPU4	34
A0A8B8VTK9	34
A0A8B8VTL0	34
A0A8B8VTM0	34
A0A8B8VP93	34
A0A8B8VP43	34
A0A8B8VP39	34
A0A8B8VP38	34
A0A8B8VTM4	34
A0A8B8VNG1	34
A0A8B8VNG0	34
A0A8B8VKH1	34
A0A8B8VKG7	34
A0A8B8VTM7	34
A0A8B8VTM9	34
A0A8B8VK12	34
A0A8B8VJJ7	34
A0A8B8VV12	34
A0A8B8VUU7	34
A0A8B8VVU6	34
A0A8B8VVU1	34
A0A8B8VVV8	34
A0A8B8VW05	34
A0A8B8VW10	34
A0A8B8VW70	34
A0A8B8VW80	34
A0A8B8VW86	34
A0A8B8VW89	34
A0A8B8VW91	34
A0A8B8VWB0	34
A0A8B8VWB2	34
A0A8B8V3P0	34
A0A8B8VWJ7	34
A0A8B8V383	34
A0A8B8VWN1	34
A0A8B8VWN2	34
A0A8B8VWN8	34
A0A8B8VWP2	34
A0A8B8VWQ0	34
A0A8B8VWQ4	34
A0A8B8VWR6	34
A0A8B8VVT8	34
A0A8B8VVT3	34
A0A8B8VT92	34
A0A8B8VVD5	34
A0A8B8V6V1	34
A0A8B8VAR9	34
A0A8B8VVC4	34
A0A8B8VAR4	34
A0A8B8V7L5	34
A0A8B8V7H3	34
A0A8B8VV46	34
A0A8B8VAT1	34
A0A8B8VV16	34
A0A8B8VVH7	34
A0A8B8V6Y3	34
A0A8B8X5N4	58
A0A8B8Z8B3	58
A0A8B8X5V6	58
A0A8B8Z659	58
A0A8B8Z663	58
A0A8B8ZC53	58
A0A8B8VPX2	58
A0A8B8Y8W4	58
A0A8B8VCC6	58
A0A8B8V549	58
A0A8C0DH30	58
A0A8B8VCD1	58
A0A8B8VCG2	58
A0A8B8VCL4	58
A0A8C0DLU2	58
A0A8B8V5P0	58
A0A8B8XYG5	58
A0A8B8VIX2	58
A0A8B8Z672	58
A0A8C0DVG4	58
A0A8C0D0S4	58
A0A8B8Z664	58
A0A8B8V5S8	58
A0A8B8VUP2	58
A0A8B8W1R5	58
A0A8B8VUD8	58
A0A8B8VUD4	58
A0A8B8VTJ0	58
A0A8B8VTI1	58
A0A8B8VVC3	58
A0A8B8VTW9	58
A0A8B8VT96	58
A0A8B8YVQ1	62
A0A8B8YTB6	62
A0A8B8WEB3	62
A0A8B8Z2R8	62
A0A8B8W9T5	62
A0A8C0DC73	62
A0A8B8Z8I7	62
A0A8B8Y8X9	62
A0A8B8ZDU5	62
A0A8B8XL71	62
A0A8B8XKL0	62
A0A8B8WI61	62
A0A8B8YX22	62
A0A8B8VWF2	62
A0A8B8X5H1	62
A0A8B8VV34	62
A0A8B8WKV2	62
A0A8B8VTX8	62
A0A8B8VIN0	64
A0A8B8VF41	64
A0A8B8X5A5	64
A0A8B8X5A9	64
A0A8B8XAE0	64
A0A8B8VJL2	64
A0A8B8VDM2	64
A0A8B8VJ15	64
A0A8B8X4E3	64
A0A8B8WHT8	64
A0A8B8VDT2	64
A0A8B8X3D3	64
A0A8B8VC50	64
A0A8B8VF25	64
A0A8B8VK27	64
A0A8B8VV26	75
A0A8B8VV23	75
A0A8B8W1T4	75
A0A8B8W2T0	75
A0A8B8YXP2	75
A0A8B8VUR3	75
A0A8B8YV99	75
A0A8B8YXN7	75
A0A8B8W6V3	75
A0A8B8VU90	75
A0A8B8VV13	75
A0A8B8W2F6	75
A0A8B8VAM7	75
A0A8B8VT76	75
A0A8B8VT74	75
A0A8B8VWL9	75
A0A8C0E4B2	75
A0A8B8VTB6	75
A0A8B8VTB7	75
A0A8B8X5U8	75
A0A8B8WIZ9	75
A0A8B8VVT1	75
A0A8B8VVJ9	75
A0A8B8VV39	75
A0A8B8VTT1	75
A0A8B8VAQ1	75
A0A8B8VAQ2	75
A0A8B8WGK8	75
A0A8B8VTN3	75
A0A8B8VTN5	75
A0A8B8VTW5	75
A0A8C0D0V0	75
A0A8B8VAQ0	75
A0A8C0E1T1	81
A0A8B8W005	81
A0A8B8Z6C2	81
A0A8B8VV62	81
A0A8C0C929	81
A0A8B8WZ33	81
A0A8B8YU72	81
A0A8B8WYU0	81
A0A8B8W9C7	81
A0A8B8W9C0	81
A0A8B8YAI7	81
A0A8B8X557	81
A0A8B8Y6Z2	86
A0A8B8VV18	94
A0A8B8VVE7	94
A0A8B8VVF4	94
A0A8B8XL86	94
A0A8B8V6V6	94
A0A8B8VVK6	94
A0A8B8XM25	94
A0A8B8XL78	94
A0A8B8VW55	94
A0A8B8VUX2	94
A0A8B8X4S6	94
A0A8B8VWG6	94
A0A8C0E9X8	94
A0A8B8WZ28	94
A0A8B8WKM4	94
A0A8B8YJH3	94
A0A8B8VNP3	94
A0A8B8WHZ4	94
A0A8B8VEY2	94
A0A8B8YCK0	94
A0A8B8YBV7	94
A0A8B8VF19	94
A0A8B8VNM4	94
A0A8B8VZM3	94
A0A8B8YNR1	94
A0A8C0D613	94
A0A8C0D7J3	94
A0A8B8WHP7	94
A0A8B8W1F7	94
A0A8B8WZ54	94
A0A8B8VVB9	94
A0A8B8Y700	99
A0A8C0E5C4	99
A0A8B8VEX4	99

## Sheet: Panthera leo
UniProt accession numbers of KZFPs in the species along with their evolutionary ages.
Uniprot id	Age(Mya)
A0A8C8XSG5	0
A0A8C8XZV0	0
A0A8C8X8H5	0
A0A8C8Y0N8	0
A0A8C8Y0Z4	0
A0A8C8Y1X3	0
A0A8C8Y242	0
A0A8C8Y258	0
A0A8C8WH26	0
A0A8C8XUB4	0
A0A8C8WEF4	0
A0A8C8WTX0	0
A0A8C8XDZ8	0
A0A8C8WZX8	0
A0A8C8XA57	0
A0A8C8WST9	6.8
A0A8C8XQ39	6.8
A0A8C8X9T7	6.8
A0A8C8Y0N2	6.8
A0A8C8XBY6	6.8
A0A8C8XKF2	6.8
A0A8C8XCY2	6.8
A0A8C8XV12	13.1
A0A8C8X924	13.1
A0A8C8XA05	13.1
A0A8C8XLR0	13.1
A0A8C8XUD7	13.1
A0A8C8XID5	13.1
A0A8C8XST7	13.1
A0A8C8XV96	13.1
A0A8C8XK41	13.1
A0A8C9DCP0	13.1
A0A8C8XLY6	13.1
A0A8C8XUW1	13.1
A0A8C8WBW8	13.1
A0A8C8Y0K4	13.1
A0A8C8XXN1	13.1
A0A8C9DCM2	13.1
A0A8C9DAI6	13.1
A0A8C9D9Z0	13.1
A0A8C9D9K0	13.1
A0A8C9D2M9	13.1
A0A8C9D218	13.1
A0A8C9CZ94	13.1
A0A8C8YH67	13.1
A0A8C8YFB1	13.1
A0A8C8XWN0	13.1
A0A8C8YET6	13.1
A0A8C8YCY3	13.1
A0A8C8YCI4	13.1
A0A8C8Y8X9	13.1
A0A8C8Y8D1	13.1
A0A8C8Y6P6	13.1
A0A8C8Y3Z6	13.1
A0A8C8Y2Y6	13.1
A0A8C8Y2F6	13.1
A0A8C8Y2A9	13.1
A0A8C8YDM5	13.1
A0A8C8X7K4	13.1
A0A8C9DCP4	13.1
A0A8C8WV90	13.1
A0A8C8WBK3	13.1
A0A8C8WR91	13.1
A0A8C8WRK7	13.1
A0A8C8WRP4	13.1
A0A8C8WRQ7	13.1
A0A8C8WY31	13.1
A0A8C8WWX3	13.1
A0A8C8WWH8	13.1
A0A8C8WRY4	13.1
A0A8C8WS53	13.1
A0A8C8WSC4	13.1
A0A8C8WSR1	13.1
A0A8C8WT29	13.1
A0A8C8W9G1	13.1
A0A8C8WUS8	13.1
A0A8C8YDS7	13.1
A0A8C8WGP6	13.1
A0A8C8WTG4	13.1
A0A8C8XZW1	13.1
A0A8C8X4B3	13.1
A0A8C8X758	13.1
A0A8C8X4B2	13.1
A0A8C8WBT9	13.1
A0A8C8Y1M1	38
A0A8C8XB40	38
A0A8C9D9M0	38
A0A8C8W8X2	38
A0A8C8WBS0	38
A0A8C8XR20	38
A0A8C8Y811	38
A0A8C8XTX7	38
A0A8C8XU17	38
A0A8C8XU46	38
A0A8C8X807	38
A0A8C8WUZ7	38
A0A8C8WUW7	38
A0A8C8WUT7	38
A0A8C8X7I9	38
A0A8C8X7F0	38
A0A8C8YE94	38
A0A8C8XLN3	38
A0A8C9D961	38
A0A8C8XBQ2	38
A0A8C8YDM1	38
A0A8C9D3Q8	38
A0A8C8YC66	38
A0A8C8YCJ0	38
A0A8C8XAJ8	38
A0A8C8WRT2	38
A0A8C8XJ28	38
A0A8C9D1T2	38
A0A8C8Y2L9	38
A0A8C8XHU8	38
A0A8C8Y7W8	55
A0A8C8Y7L4	55
A0A8C8Y149	55
A0A8C8Y703	55
A0A8C8WEY4	55
A0A8C8WRV0	55
A0A8C8XX74	55
A0A8C8Y4M6	55
A0A8C8YAB7	55
A0A8C8XYC0	55
A0A8C8Y8P6	55
A0A8C8XZ54	55
A0A8C8YE89	55
A0A8C8YDU3	55
A0A8C8Y893	55
A0A8C8YAN9	55
A0A8C8YBW8	55
A0A8C8Y0S5	55
A0A8C8XZF5	55
A0A8C8XZ00	55
A0A8C8XV32	55
A0A8C8XI29	55
A0A8C8XFG1	55
A0A8C8XDJ4	55
A0A8C8XDH6	55
A0A8C8XCM1	55
A0A8C8XBZ4	55
A0A8C8XBN5	55
A0A8C9D5A7	55
A0A8C9D5C8	55
A0A8C9D5H7	55
A0A8C8XAB3	55
A0A8C8XA03	55
A0A8C9DA97	55
A0A8C8WY99	55
A0A8C9DC09	55
A0A8C8WPS7	55
A0A8C8X819	55
A0A8C8WUI7	55
A0A8C8W8S7	55
A0A8C8XIW6	55
A0A8C8YGH6	55
A0A8C8XT01	55
A0A8C8WV20	55
A0A8C8XSN6	55
A0A8C8YB01	55
A0A8C8XSD8	55
A0A8C8XS53	55
A0A8C8YF06	55
A0A8C8XJE5	55
A0A8C8YFA0	55
A0A8C8XPJ0	55
A0A8C8XNL5	55
A0A8C8WXF5	55
A0A8C8YFD1	55
A0A8C8XK87	55
A0A8C8XK64	55
A0A8C8XJK7	55
A0A8C8WW63	55
A0A8C8YD88	71
A0A8C8XUB2	71
A0A8C8YBJ8	71
A0A8C9D4M5	75
A0A8C8X7G2	75
A0A8C8X4W1	75
A0A8C8XBL2	75
A0A8C8XE39	75
A0A8C8XRS6	75
A0A8C8XQD0	75
A0A8C8XNL4	75
A0A8C8XAR2	78
A0A8C8YAC5	81
A0A8C8X8K7	81
A0A8C8X4P6	81
A0A8C8XA37	81
A0A8C9D3Y6	81
A0A8C8YBW6	81
A0A8C9CWL5	81
A0A8C8W8W6	81
A0A8C8XJF4	81
A0A8C8XMU9	81
A0A8C8XY21	81
A0A8C8XZS0	81
A0A8C8WBQ8	81
A0A8C8XZT1	81
A0A8C8WGV2	81
A0A8C8Y851	81
A0A8C8X422	86
A0A8C8YF70	94
A0A8C8X6S5	94
A0A8C8Y872	94
A0A8C8X9H0	94
A0A8C8X9N1	94
A0A8C8WBM0	94
A0A8C8Y5A0	94
A0A8C8WXQ9	94
A0A8C8XBC1	94
A0A8C8X3Q0	94
A0A8C8X1A3	94
A0A8C8X0Z8	94
A0A8C8WZU5	94
A0A8C8XUH7	94
A0A8C9D8V9	94
A0A8C8XJ98	94

## Sheet: Ailuropoda melanoleuca
UniProt accession numbers of KZFPs in the species along with their evolutionary ages.
Uniprot id	Age(Mya)
A0A7N5JD89	0
A0A7N5JPB2	0
A0A7N5JUF5	0
A0A7N5JUQ0	0
A0A7N5JYQ7	0
A0A7N5K037	0
A0A7N5K1F0	0
A0A7N5K535	0
A0A7N5K7G8	0
A0A7N5K9R9	0
A0A7N5KD90	0
A0A7N5KIH5	0
A0A7N5KJY6	0
A0A7N5P2N3	0
A0A7N5P4L9	0
A0A7N5P8M1	0
G1L7F4	0
G1LE49	0
G1LFG8	0
G1LUK1	0
G1MCN2	0
G1MIA2	0
A0A7N5JH48	0
A0A7N5JGR3	0
A0A7N5P0K9	0
A0A7N5JBC0	0
A0A7N5JDH6	0
A0A7N5JDD5	0
G1L7R2	0
A0A7N5J8H1	0
A0A7N5JA07	19.3
A0A7N5KJJ9	19.3
A0A7N5JAU1	19.3
A0A7N5KRH5	19.3
A0A7N5KRQ3	19.3
A0A7N5KAJ9	19.3
A0A7N5P2E8	19.3
A0A7N5JGE3	19.3
A0A7N5P800	19.3
A0A7N5JCY4	19.3
A0A7N5KAK0	19.3
A0A7N5JUF9	19.3
A0A7N5KDG7	19.3
G1L6S8	19.3
G1MC87	19.3
A0A7N5P7T7	19.3
A0A7N5KCY3	19.3
A0A7N5JRL2	19.3
G1LLH3	19.3
G1LR01	19.3
G1LFG5	19.3
A0A7N5JK45	19.3
A0A7N5JEC7	19.3
G1LQR3	19.3
A0A7N5JIY9	19.3
G1LLM2	19.3
G1LLJ4	19.3
G1L6G1	40
A0A7N5KPB0	40
A0A7N5KNB9	40
A0A7N5KN06	40
A0A7N5KL48	40
G1LM81	40
G1LT80	40
G1M4G7	40
A0A7N5KGW1	40
A0A7N5KGE0	40
A0A7N5KE95	40
A0A7N5JAL5	40
A0A7N5KIX3	40
A0A7N5P006	40
A0A7N5P0N5	40
G1M425	40
G1LFG4	40
G1L4J0	40
G1L4I3	40
G1L3Q1	40
G1L311	40
D2HXQ0	40
A0A7N5P9K0	40
G1LFM9	40
G1LHQ4	40
A0A7N5KD66	40
A0A7N5P7R1	40
A0A7N5P5E5	40
A0A7N5P573	40
G1LTV5	40
A0A7N5P3C6	40
G1M423	40
A0A7N5P321	40
A0A7N5J9N6	40
G1LHZ7	40
G1LFG3	40
A0A7N5P3L9	40
A0A7N5KNV4	40
G1LR83	40
A0A7N5K921	40
A0A7N5K978	40
A0A7N5K9G4	40
A0A7N5K9V6	40
A0A7N5JWV5	40
A0A7N5JRY6	40
A0A7N5JRH1	40
A0A7N5K8L8	40
A0A7N5JMG8	40
A0A7N5JMJ1	40
A0A7N5JLG4	40
A0A7N5JBU9	40
A0A7N5JIE1	40
A0A7N5K1G9	40
A0A7N5K1W2	40
A0A7N5K246	40
A0A7N5KBB6	40
A0A7N5KBQ5	40
A0A7N5JWZ4	40
A0A7N5K313	40
D2HQI3	45
G1M2P2	45
A0A7N5PAU8	45
A0A7N5P7Q6	45
A0A7N5P8A7	45
A0A7N5P816	45
G1ME62	45
A0A7N5P5T9	45
A0A7N5K0N2	45
A0A7N5JYM7	45
D2I1A3	45
A0A7N5JTL4	45
G1KZY9	45
A0A7N5JGX7	45
G1LS27	45
G1LSI7	45
G1LLI3	45
G1LSJ6	45
G1LTZ0	45
D2I3U4	45
A0A7N5JRZ0	45
G1LVR4	45
G1L7G2	45
G1MHZ5	45
A0A7N5JUA0	45
G1L4I5	45
A0A7N5JY72	45
G1LUL6	45
A0A7N5P2W6	45
A0A7N5JZL2	45
A0A7N5K883	45
G1MCI5	45
A0A7N5KMJ0	45
A0A7N5KM84	45
A0A7N5KK76	45
A0A7N5KHR5	45
A0A7N5KA58	45
A0A7N5KGP2	45
A0A7N5KPF8	45
A0A7N5KQF2	45
A0A7N5KQF6	45
A0A7N5K6U2	45
A0A7N5KFU3	45
A0A7N5K6S4	45
A0A7N5KRR3	45
A0A7N5KMT1	45
A0A7N5P272	45
A0A7N5P230	45
A0A7N5K4S7	45
A0A7N5K344	45
A0A7N5KB62	45
G1M7D0	45
A0A7N5KEB1	45
A0A7N5KEY1	55
G1M7X1	55
A0A7N5KMI1	55
A0A7N5KLH7	55
A0A7N5JHC6	55
G1LVM1	55
G1LCW4	55
G1LTV8	55
A0A7N5KGI8	55
G1LMI0	55
G1LFJ6	55
G1MIB6	55
G1LSJ1	55
A0A7N5JEB5	55
A0A7N5JPA9	55
G1L6F8	55
A0A7N5KAN9	55
G1LM00	55
A0A7N5KE01	55
A0A7N5JIU0	55
G1LLF5	55
G1LT88	55
A0A7N5P2T4	55
A0A7N5KMU1	55
A0A7N5K300	55
A0A7N5P1D9	55
A0A7N5J925	55
A0A7N5P4M6	55
G1M421	55
A0A7N5K0H0	55
G1M410	55
A0A7N5KRZ6	55
A0A7N5JCJ6	55
A0A7N5K020	55
G1M823	55
A0A7N5P9E8	55
A0A7N5P9Q9	55
G1MEW3	55
A0A7N5PAD0	55
A0A7N5PA12	55
D2I719	55
A0A7N5K7A2	55
G1LZW8	55
G1L2I7	55
G1LZX5	55
G1M162	55
A0A7N5KNR5	55
A0A7N5KPQ7	55
A0A7N5KCZ4	55
G1M2F3	55
G1LR04	55
A0A7N5K758	55
G1M317	71
A0A7N5J9R5	71
G1LT85	71
G1MIT5	71
A0A7N5JR85	71
G1M164	71
A0A7N5JQW6	71
G1MB24	75
G1M2G2	75
G1LXP5	75
G1MN86	75
A0A7N5KC79	75
A0A7N5JHM9	75
A0A7N5P501	75
G1LJC5	75
G1L305	75
G1LHR4	75
A0A7N5JAU0	75
A0A7N5KB12	75
A0A7N5J8Y3	75
A0A7N5KDP6	75
G1M2F0	81
G1L2F2	81
A0A7N5P2C4	81
G1L7I7	81
G1LNG4	81
G1LJB3	81
A0A7N5JU70	81
A0A7N5KDB1	81
D2HFP5	81
A0A7N5KI50	94
A0A7N5K294	94
D2HQZ6	94
A0A7N5JUP2	94
A0A7N5P607	94
D2I5F1	94
G1M2F8	94
G1LN27	94
G1LM76	94
G1LLA8	94
G1LSL0	94
G1LHZ2	94
G1LMM7	94
D2I506	94
G1LA50	94
G1LDS8	94
G1L7J9	94
G1L356	94
G1L1C1	94
D2I6S9	94
G1LR65	94
G1LA47	94
A0A7N5JEJ3	94
G1LXL1	99
A0A7N5P341	99
A0A7N5JYF4	99
D2GYC3	99

## Sheet: Myotis lucifugus
UniProt accession numbers of KZFPs in the species along with their evolutionary ages.
Uniprot id	Age(Mya)
G1PGD7	0
G1PGC6	0
G1PK89	0
G1PQ10	0
G1PQ55	0
G1PSH8	0
G1PUT4	0
G1P1W3	0
G1Q269	0
G1Q628	0
G1Q7Z5	0
G1Q8L1	0
G1QDY3	0
G1QFQ0	0
L7N1E9	0
G1Q2R9	0
G1P1U2	0
L7N1N8	0
G1P142	0
G1QE20	0
G1NT76	0
G1NTU3	0
G1NY44	0
G1NZA9	0
G1P0R6	0
L7N169	9.5
G1Q3J4	12.8
G1PWZ1	12.8
G1PRC4	12.8
G1P093	12.8
G1PMY0	12.8
G1PQH9	12.8
G1P2C5	12.8
G1P9S5	12.8
G1P618	12.8
G1PD43	12.8
G1PGE8	20.9
G1PSU4	20.9
G1P6M3	20.9
G1NU24	20.9
G1PC11	20.9
G1PPM5	20.9
G1PNL1	20.9
G1PD56	20.9
G1NTD3	20.9
G1P4P0	20.9
L7N112	20.9
G1PV76	20.9
G1P0T9	20.9
G1PWN0	45
L7N142	47
G1PUS9	47
G1PGN3	47
G1P150	47
G1PKB5	47
G1NWY0	51
G1PIX7	51
G1PW41	62
L7N1M7	62
G1PJN5	81
G1PT73	81
G1PQI7	81
G1PTG3	81
G1P3Z0	81
G1PW43	94
G1P9A4	94
G1P627	94
G1NWC3	94
G1P9M2	94
G1P0R7	94
G1PMG5	94
L7N1I0	99

## Sheet: Ovis aries
UniProt accession numbers of KZFPs in the species along with their evolutionary ages.
Uniprot id	Age(Mya)
W5NQ37	0
W5PFU4	0
W5P0L5	0
W5NPM2	0
W5NTF3	0
W5NWV1	0
W5NQ41	0
W5P0X5	0
W5PW73	0
W5P9R9	0
W5P0G3	0
W5P0E6	0
W5P095	0
W5NXQ1	0
W5NQ35	0
W5PGK7	9
W5P0T4	9
W5NT80	9
W5NPV5	9
W5P5K3	12.6
A0A6P7ESC5	12.6
W5PEZ5	22.9
W5P0G7	22.9
W5PGU3	22.9
W5NX35	22.9
W5P9Z5	22.9
W5Q060	22.9
W5PDL5	26.1
W5PET5	26.1
W5PGJ3	26.1
W5P8U9	26.1
W5PF44	26.1
W5P8M1	26.1
W5PGS3	26.1
W5PGS8	26.1
W5P5M5	26.1
W5P5J8	26.1
W5PGT7	26.1
W5P9Z6	26.1
W5PGY3	26.1
W5PSX6	26.1
W5PH00	26.1
W5QC90	26.1
W5QB49	26.1
W5QAY8	26.1
W5QAP6	26.1
W5Q997	26.1
W5Q7A6	26.1
W5Q5P2	26.1
W5Q521	26.1
W5Q520	26.1
W5Q4D2	26.1
W5Q4A3	26.1
W5Q051	26.1
W5Q041	26.1
W5PZE7	26.1
W5PXN6	26.1
W5PVC0	26.1
W5PVA2	26.1
W5PUX4	26.1
W5PT90	26.1
W5P5I1	26.1
W5PSR6	26.1
W5PR85	26.1
W5PH16	26.1
W5PGY9	26.1
W5P4P8	26.1
A0A6P3TDT5	26.1
W5P3F3	26.1
W5P0H4	26.1
W5P0F5	26.1
W5P0E7	26.1
W5P0D6	26.1
W5P0C9	26.1
W5P0C2	26.1
W5P0B5	26.1
W5P3H5	26.1
W5P099	26.1
W5NZR0	26.1
W5NZM4	26.1
W5NZI0	26.1
W5NXR1	26.1
W5NXA4	26.1
W5NX14	26.1
W5NQ63	26.1
W5NPW2	26.1
W5NPV4	26.1
W5NPT0	26.1
W5NPK2	26.1
A0A6P7ETB9	26.1
A0A6P7ET72	26.1
A0A6P3TB71	26.1
W5PFU9	26.1
W5NRJ9	26.1
W5P0I4	26.1
W5P0M2	26.1
W5P0A7	26.1
W5P0N5	26.1
W5P319	26.1
W5P1M0	26.1
W5P177	26.1
W5P117	26.1
W5QGB4	26.1
W5P0Q8	26.1
W5P0U5	26.1
W5P0Q3	26.1
W5PAG4	58
A0A6P7E1Y6	58
W5PDD9	58
W5P085	58
A0A6P7CZV2	58
W5P3E4	58
W5P166	58
A0A6P3T678	58
W5QGA6	58
W5PUY5	58
W5P5W2	58
W5Q5U9	62
W5PXM4	62
W5PSQ6	62
W5QCD0	62
W5P0W8	64
W5PT26	64
W5P3A9	75
W5Q5T9	75
W5P5Q3	75
W5P5T2	75
W5P5U2	75
W5NZE0	75
W5PFC6	75
W5P5U6	75
W5P5R5	75
W5P5S4	81
W5PA18	81
W5QAN3	81
W5PSR5	94
W5P5J1	94
W5P5N8	94
W5Q960	94
W5NQA7	94
W5NQA6	94
W5PCH7	94
W5QDB2	94
W5Q9D1	94
W5PCB2	94
